# Supplementary material for: The Babesia bovis gene and promoter model: an update from full-length EST analysis
Source: BMC Genomics. 2014 Aug 13;15(1):678. doi: 10.1186/1471-2164-15-678 (PMC4148916; doi:10.1186/1471-2164-15-678)
Supplement: Supplementary file 2 — Additional file 2: Table S2.: Model comparison of pre-proposed genes with those identified in this study. (XLSX 11 KB) [file 12864_2013_6376_MOESM2_ESM.xlsx]

## Sheet: Sheet1
Supplemental Table S2. Fetures of the each gene model
	PiroplasmaDB-4.0	this study	PiroplasmaDB-4.0*** (subset of common genes)	this study*** (subset of common genes)	this study (subset of novel genes)	this study (novels with homology)	this study (novels without homology)
Number of examined gene models	3706	2113*	1293	1706****	409	136	273
median cDNA length	NA	1169	NA	1157.5	1209	1226.5	1203
maximum cDNA length	NA	1912	NA	1912	1883	1818	1883
minimum cDNA length	NA	359	NA	359	458	611	458
median CDS length	1143	726**	906	787.5	291	708	237
maximum CDS length	14463	1707	11892	1707	1650	1650	903
minimum CDS length	117	153	156	156	153	165	153
Gene with multiple exons (%)	2249 (60.7%)	1418 (67.1%)	858 (66.4%)	1217 (71.3%)	201 (49.1%)	115 (84.6%)	86 (31.5%)
average exon number per gene	2.78	3.06	2.93	3.12	2.80	4.85	1.79
median exon length	214	212	193	216	179	114	629.5
median intron length	36	36	36	36	36	36	36
Median 5´ UTR length	NA	152	NA	130	301	137	438
Median 3´ UTR length	NA	116	NA	93.5	384	162	467
%GC of CDS	43.9	44.6	44.4	44.7	43.6	44.6	42.2
%GC of 5´ UTR	NA	39.2	NA	38.4	41	39.3	41.3
%GC of 3´ UTR	NA	40	NA	39.7	40.7	40.5	40.8
%GC of four-fold degenerate codon positions	35	35.1	34.2	34.8	38	37.2	39.4
* It was impossible to map two sequences (XBBk001251.contig, XBBk025055.contig). They might be contaminations, Texas strain specific genes or caused by incomplete assemble of the reference genome sequence in T2B strain.
** Only concatenated cDNA were analyzed in this study then genes with long CDS were ignored. Therefore the length does not have any sense.
*** Subset of common genes shred between the two gene models.
**** Multiple models are assigned for one gene. They are derived from alternative splicing and so on.
