# Supplementary material for: The Babesia bovis gene and promoter model: an update from full-length EST analysis
Source: BMC Genomics. 2014 Aug 13;15(1):678. doi: 10.1186/1471-2164-15-678 (PMC4148916; doi:10.1186/1471-2164-15-678)
Supplement: Supplementary file 3 — Additional file 3: Table S3.: Frequency of gene expression in B. bovis. (XLSX 84 KB) [file 12864_2013_6376_MOESM3_ESM.xlsx]

## Sheet: Sheet1
Supplemental Table S3. Frequency of gene expression in B. bovis
gene or clone	# of EST	ratio(%)	annotation
BBOV_IV000780	135	1.4142	hypothetical protein
BBOV_III010010	134	1.40373	dnaK protein
BBOV_I003060	127	1.3304	merozoite surface antigen-1 (MSA-1)
BBOV_I001020	110	1.15232	hypothetical protein
BBOV_II006110	101	1.05803	ribosomal protein RPL4A
BBOV_III011800	93	0.97423	ribosomal protein L2 family protein
BBOV_II002540	91	0.953279	glyceraldehyde-3-phosphate dehydrogenase protein
BBOV_IV000790	88	0.921852	fructose-1,6-bisphosphate aldolase
XBBk016289	86	0.900901	elongation factor 1-alpha
BBOV_II000680	81	0.848523	Spherical Body Protein 2 truncated copy 12 (SBP2)
BBOV_IV004540	80	0.838047	phosphoriboprotein P0
BBOV_III004660	79	0.827572	40S ribosomal protein S6, putative
BBOV_III001480	72	0.754243	40S ribosomal protein S3Ae, putative
BBOV_III007950	68	0.71234	enolase (2-phosphoglycerate dehydratase)
BBOV_III010580	63	0.659962	ribosomal protein L7Ae family protein
BBOV_III004230	62	0.649487	hsp90 protein
BBOV_III004670	61	0.639011	conserved hypothetical protein
BBOV_III001000	59	0.61806	conserved hypothetical protein
BBOV_I002850	54	0.565682	ribosomal protein L3, putative
BBOV_II006430	50	0.52378	14-3-3 protein
BBOV_IV003540	49	0.513304	ribosomal protein S2
BBOV_I003050	49	0.513304	conserved hypothetical protein
BBOV_III008460	49	0.513304	40S ribosomal protein S2, putative
BBOV_III009700	45	0.471402	membrane protein, putative
BBOV_III004240	43	0.45045	dnaK family protein
BBOV_III010250	37	0.387597	eukaryotic translation initiation factor 4A, putative
BBOV_II003200	36	0.377121	conserved hypothetical protein
BBOV_IV005960	36	0.377121	conserved hypothetical protein
BBOV_III004450	36	0.377121	Ras family protein
BBOV_III001540	34	0.35617	conserved hypothetical protein
BBOV_IV009890	33	0.345695	DnaJ chaperone, putative
BBOV_III007530	32	0.335219	ribosomal protein S4e, putative
BBOV_II005960	31	0.324743	conserved hypothetical protein
BBOV_III010060	31	0.324743	adenine nucleotide translocase
BBOV_IV006820	31	0.324743	hypothetical protein
BBOV_III008950	31	0.324743	conserved hypothetical protein
BBOV_III010590	29	0.303792	ribosomal L18p/L5e family protein
BBOV_I001680	29	0.303792	hypothetical protein
XBBk015194	29	0.303792	variant erythrocyte surface antigen- alpha subunit
BBOV_III001530	27	0.282841	hypothetical protein
BBOV_IV002930	27	0.282841	adenylate kinase 2
BBOV_I000300	27	0.282841	actin
BBOV_IV010960	27	0.282841	conserved hypothetical multi-pas transmembrane protein
BBOV_IV002110	26	0.272365	hypothetical protein
BBOV_III000980	26	0.272365	60S ribosomal protein L7, putative
BBOV_III011150	26	0.272365	translation initiation factor E4, putative
BBOV_II003760	26	0.272365	conserved hypothetical protein
BBOV_II003420	26	0.272365	p36 protein
BBOV_IV008150	25	0.26189	12D3 antigen
BBOV_IV008970	24	0.251414	membrane protein, putative
BBOV_IV002330	24	0.251414	protein disulfide-isomerase
BBOV_III003670	24	0.251414	hypothetical protein
BBOV_II002060	24	0.251414	conserved hypothetical protein
BBOV_II002880	23	0.240939	85 kDa protein
XBBk001122	23	0.240939	SmORF
BBOV_II005480	23	0.240939	hypothetical protein
BBOV_I000230	23	0.240939	40S ribosomal protein S5, putative
BBOV_II003050	23	0.240939	receptor for activated C kinase, RACK protein
BBOV_IV007140	22	0.230463	membrane protein, putative
BBOV_IV005000	22	0.230463	cyclophilin, putative
BBOV_I000330	22	0.230463	conserved hypothetical protein
BBOV_II002730	22	0.230463	cyclin, N-terminal domain containing protein
BBOV_II004300	22	0.230463	small GTP-binding protein sar1
BBOV_II005430	22	0.230463	cAMP-dependent protein kinase regulatory subunit , putative
BBOV_III002820	22	0.230463	tubulin alpha chain, putative
BBOV_IV011270	21	0.219987	lactate dehydrogenase
BBOV_III005150	21	0.219987	hypothetical protein
BBOV_III004390	21	0.219987	hypothetical protein
BBOV_III005890	20	0.209512	translation initiation factor eIF-6 family protein
BBOV_IV005390	20	0.209512	spherical body protein 4 SBP4
BBOV_III008870	20	0.209512	hypothetical protein
BBOV_III011230	20	0.209512	hypothetical protein
XBBk030381	20	0.209512	hypothetical protein
BBOV_IV002070	19	0.199036	proliferating cell nuclear antigen 1
BBOV_IV003370	19	0.199036	translation elongation factor-1 beta subunit
BBOV_III005140	19	0.199036	phosphorylase family protein
BBOV_II003020	19	0.199036	hypothetical protein
BBOV_II000890	19	0.199036	hypothetical protein
BBOV_III001980	19	0.199036	conserved hypothetical protein
XBBk001097	19	0.199036	hypothetical protein
BBOV_IV007400	19	0.199036	MIF4G domain containing protein
BBOV_II005090	19	0.199036	40S ribosomal protein S15, putative
BBOV_IV006490	18	0.188561	endonuclease/exonuclease/phosphatase family protein
BBOV_III005740	18	0.188561	protein kinase domain containing protein
BBOV_III010200	18	0.188561	conserved hypothetical protein
BBOV_II000230	17	0.178085	putative serine esterase domain containing protein
BBOV_III011930	17	0.178085	SmORF
BBOV_IV008610	17	0.178085	hypothetical protein
BBOV_III000500	17	0.178085	eukaryotic translation initiation factor 3 subunit 7, putative
BBOV_III005540	17	0.178085	hypothetical protein
XBBk028163	17	0.178085	hypothetical protein
BBOV_IV011710	17	0.178085	ubiquitin domain containing protein family
XBBk004082	17	0.178085	hypothetical protein
BBOV_IV004810	16	0.167609	membrane protein, putative
BBOV_IV006850	16	0.167609	splicing factor, arginine/serine-rich 3, putative
BBOV_II006460	16	0.167609	histone H2A.F/Z
BBOV_IV003310	16	0.167609	HAD superfamily hydrolase, putative
BBOV_II006770	16	0.167609	hypothetical protein
BBOV_IV003210	15	0.157134	calcium-dependent protein kinase 4
BBOV_IV005050	15	0.157134	hypothetical protein
BBOV_IV005560	15	0.157134	GMP reductase, putative
BBOV_II003960	15	0.157134	membrane protein, putative
BBOV_I003290	15	0.157134	hypothetical protein
BBOV_III000550	15	0.157134	ribosomal protein L15, putative
BBOV_IV005830	14	0.146658	ATP synthase F1 beta chain, putative
BBOV_III006660	14	0.146658	conserved hypothetical protein
BBOV_II004230	14	0.146658	hypothetical protein
BBOV_IV009750	14	0.146658	hypothetical protein
XBBk002106	14	0.146658	conserved hypothetical protein
BBOV_IV005360	14	0.146658	ribosomal protein S16, putative
BBOV_II001250	14	0.146658	vesicle-associated membrane protein, putative
BBOV_IV003110	14	0.146658	CHY zinc finger domain containing protein
BBOV_III006830	14	0.146658	CAF1 family ribonuclease containing protein
BBOV_III007760	14	0.146658	conserved hypothetical protein
BBOV_IV008070	14	0.146658	phosphoglycerate kinase
BBOV_IV005300	14	0.146658	hypothetical protein
BBOV_III002630	13	0.136183	hypothetical protein
BBOV_III002570	13	0.136183	hypothetical protein
BBOV_III000600	13	0.136183	conserved hypothetical protein
BBOV_III002130	13	0.136183	ATP synthase F1, alpha subunit family protein
BBOV_IV003000	13	0.136183	conserved hypothetical protein
BBOV_III006630	13	0.136183	chaperonin, 10 kDa family protein
BBOV_III008920	13	0.136183	fibrillarin, putative
BBOV_IV002870	13	0.136183	membrane protein, putative
BBOV_I005070	13	0.136183	conserved hypothetical protein
BBOV_II001220	13	0.136183	triosephosphate isomerase protein, putative
BBOV_IV004170	13	0.136183	membrane protein, putative
XBBk015349	12	0.125707	membrane protein
BBOV_IV008500	12	0.125707	Ser/Arg-rich splicing factor, putative
BBOV_IV001120	12	0.125707	GTP-ase activating domain containing protein
BBOV_III005630	12	0.125707	Spherical Body Protein 2 truncated copy 2 (SBP2)
BBOV_III007780	12	0.125707	succinyl-CoA synthetase, alpha subunit family protein
BBOV_IV011360	12	0.125707	ethanolamine phosphatidyltransferase, putative
BBOV_II004080	12	0.125707	small heat shock protein
BBOV_I004500	12	0.125707	antioxidant, AhpC/TSA family
BBOV_III004790	12	0.125707	hypothetical protein
BBOV_IV005840	12	0.125707	serine hydroxymethyltransferase, putative
BBOV_I003090	11	0.115232	elongation factor 2, EF-2
BBOV_IV000190	11	0.115232	40S ribosomal protein S8
BBOV_III002260	11	0.115232	conserved hypothetical protein
BBOV_III003180	11	0.115232	ribosomal protein L1, putative
BBOV_III007520	11	0.115232	membrane-associated calcum-binding protein, putative
BBOV_IV011480	11	0.115232	superoxide dismutase, putative
XBBk001220	11	0.115232	hypothetical protein
BBOV_I000710	11	0.115232	protein phosphatase 2C, putative
BBOV_III011460	11	0.115232	hypothetical protein
BBOV_IV009490	11	0.115232	hypothetical protein
BBOV_III009350	11	0.115232	ribosomal protein S7e family protein
BBOV_III001610	11	0.115232	SFT-2 like family protein
XBBk001350	11	0.115232	hypothetical protein
BBOV_IV011910	11	0.115232	hypothetical protein
BBOV_IV003860	11	0.115232	adenosine kinase
BBOV_IV009870	11	0.115232	rhoptry-associated protein 1 (RAP-1)
BBOV_III010500	11	0.115232	ribosomal protein L10, putative
BBOV_IV003410	11	0.115232	mitochondrial phosphate transporter
BBOV_IV007520	11	0.115232	S1/P1 nuclease, putative
XBBk009284	11	0.115232	hypothetical protein
XBBk032367	11	0.115232	hypothetical protein
BBOV_I001470	10	0.104756	adenosine deaminase, putative
BBOV_IV009410	10	0.104756	rRNA methyltransferase, putative
BBOV_II003650	10	0.104756	thioredoxin, putative
BBOV_III009280	10	0.104756	conserved hypothetical protein
BBOV_I003530	10	0.104756	RNA recognition motif. (a.k.a. RRM, RBD, or RNP) domain containing protein
BBOV_IV000600	10	0.104756	hypothetical protein
BBOV_IV000230	10	0.104756	T-complex protein 1 zeta subunit
BBOV_I002030	10	0.104756	conserved hypothetical protein
BBOV_IV008350	10	0.104756	hypothetical protein
XBBk013278	10	0.104756	hypothetical protein
BBOV_II002330	10	0.104756	proteasome subunit alpha type 6 protein, putative
BBOV_IV003320	10	0.104756	hypothetical protein
BBOV_III008590	10	0.104756	hypothetical protein
BBOV_I003330	10	0.104756	hypothetical protein
BBOV_III005480	10	0.104756	hypothetical protein
BBOV_II000880	10	0.104756	ribosomal protein L6e, putative
BBOV_IV005570	10	0.104756	proliferation-associated protein 2g4, putative
XBBk019176	10	0.104756	hypothetical protein
BBOV_II006120	10	0.104756	hypothetical protein
BBOV_III009930	10	0.104756	ubiquinol cytochrome c oxidoreductase, putative
BBOV_I003130	9	0.0942803	hypothetical protein
BBOV_IV003430	9	0.0942803	cAMP-specific phosphodiesterase, putative
BBOV_IV003180	9	0.0942803	hexose transporter
XBBk007223	9	0.0942803	hypothetical protein
BBOV_IV009000	9	0.0942803	proteasome epsilon subunit , putative
BBOV_II007030	9	0.0942803	conserved hypothetical protein
BBOV_II001790	9	0.0942803	hypothetical protein
BBOV_IV006870	9	0.0942803	hypothetical protein
BBOV_IV010070	9	0.0942803	3'5'-cyclic nucleotide phosphodiesterase, putative
BBOV_II001760	9	0.0942803	hypothetical protein
XBBk002010	9	0.0942803	hypothetical protein
BBOV_II005970	9	0.0942803	proteosome A, putative
BBOV_II002700	9	0.0942803	splicing factor, arginine/serine-rich 3, putative
BBOV_IV009280	9	0.0942803	hypothetical protein
BBOV_III000930	9	0.0942803	FAD-dependent glycerol-3-phosphate dehydrogenase, putative
BBOV_IV004370	9	0.0942803	translation initiation factor 3 subunit, putative
BBOV_II001120	9	0.0942803	delta-aminolevulinic acid dehydratase, putative
BBOV_IV002050	9	0.0942803	nucleosome assembly protein 1
BBOV_III005190	9	0.0942803	conserved hypothetical protein
BBOV_II000410	9	0.0942803	hypothetical protein
XBBk012195	9	0.0942803	hypothetical protein
BBOV_III007260	9	0.0942803	isocitrate dehydrogenase, NADP-dependent family protein
BBOV_IV000480	9	0.0942803	50S ribosomal protein L33
BBOV_III003680	9	0.0942803	hypothetical protein
BBOV_IV008310	9	0.0942803	choline/ethanolamine kinase, putative
BBOV_III002480	8	0.0838047	cytidylyltransferase family protein
BBOV_IV008100	8	0.0838047	nucleoside monophosphate kinase
XBBk031178	8	0.0838047	variant erythrocyte surface antigen- beta subunit
XBBk002004	8	0.0838047	hypothetical protein
BBOV_III011520	8	0.0838047	CRAL/TRIO domain containing protein
BBOV_I002820	8	0.0838047	conserved hypothetical protein
BBOV_IV003330	8	0.0838047	translation initiation factor 3 subunit 2
BBOV_IV000320	8	0.0838047	proteasome subunit alpha type 1
BBOV_II000240	8	0.0838047	glucose-6-phosphate isomerase protein
BBOV_III003420	8	0.0838047	transporter, major facilitator family
BBOV_IV007680	8	0.0838047	hypothetical protein
BBOV_II000290	8	0.0838047	hypothetical protein
BBOV_IV009110	8	0.0838047	GMP synthase, putative
BBOV_IV004840	8	0.0838047	dihydrolipoamide succinyltransferase, putative
BBOV_I002900	8	0.0838047	hypothetical protein
XBBk032173	8	0.0838047	hypothetical protein
BBOV_III000080	8	0.0838047	hypothetical protein
BBOV_IV002390	8	0.0838047	ubiquitin family domain containing protein
XBBk008138	8	0.0838047	SmORF
BBOV_I002190	8	0.0838047	thiodoxin reductase, putative
BBOV_I002930	8	0.0838047	WD domain, G-beta repeat domain containing protein
BBOV_IV003270	8	0.0838047	nucleosome assembly protein
BBOV_III007860	8	0.0838047	phosphoglycerate mutase 1 family protein
XBBk018173	8	0.0838047	spherical body protein 2 truncated copy 2
BBOV_III005600	8	0.0838047	Spherical Body Protein 2 truncated copy 1 (SBP2)
XBBk006041	8	0.0838047	variant erythrocyte surface antigen- beta subunit
BBOV_II006520	8	0.0838047	hypothetical protein
BBOV_III001090	8	0.0838047	eukaryotic translation initiation factor 5, putative
BBOV_III005860	8	0.0838047	Spherical Body Protein 2 truncated copy 6 (SBP2)
BBOV_II005520	8	0.0838047	rRNA pseudouridine synthase, putative family protein
BBOV_I002440	8	0.0838047	hypothetical protein
BBOV_III008020	8	0.0838047	hypothetical protein
BBOV_II007330	8	0.0838047	hypothetical protein
XBBk023160	8	0.0838047	membrane protein
XBBk008057	8	0.0838047	hypothetical protein
BBOV_IV000170	8	0.0838047	thioredoxin domain containing protein, putative
BBOV_IV007690	8	0.0838047	ATP binding protein, putative
BBOV_I003020	8	0.0838047	merozoite surface antigen-2c (MSA-2c)
BBOV_II002040	8	0.0838047	hypothetical protein
BBOV_IV004270	8	0.0838047	conserved, membrane protein, putative
BBOV_I004820	8	0.0838047	hypothetical protein
BBOV_III006720	8	0.0838047	sybindin-like family protein
BBOV_I001480	8	0.0838047	proteasome alpha 5 subunit, putative
BBOV_III000880	8	0.0838047	T-complex protein beta subunit, putative
BBOV_III007410	8	0.0838047	membrane protein, putative
BBOV_IV011680	8	0.0838047	membrane protein, putative
BBOV_II005980	8	0.0838047	Rab11b protein, putative
BBOV_II003850	7	0.0733291	hypothetical protein
BBOV_II004390	7	0.0733291	mitochondrial carrier protein, putative
BBOV_III005690	7	0.0733291	hypothetical protein
BBOV_IV007700	7	0.0733291	hypothetical protein
BBOV_IV009120	7	0.0733291	conserved hypothetical protein
BBOV_III003440	7	0.0733291	membrane protein, putative
BBOV_III002520	7	0.0733291	nuclear movement family protein
BBOV_III003470	7	0.0733291	CW-type zinc finger family protein
BBOV_III010530	7	0.0733291	conserved hypothetical protein
BBOV_IV003240	7	0.0733291	HAD superfamily hydrolase, putative
XBBk013008	7	0.0733291	hypothetical protein
BBOV_IV009190	7	0.0733291	translation initiation factor 2 alpha subunit
BBOV_I004710	7	0.0733291	membrane protein, putative
BBOV_IV012060	7	0.0733291	Putative GTP-ase activating protein for Arf
BBOV_III000130	7	0.0733291	conserved hypothetical protein
BBOV_I001990	7	0.0733291	hypothetical protein
BBOV_III009190	7	0.0733291	proteasome A-type and B-type family protein
XBBk017015	7	0.0733291	hypothetical protein
BBOV_IV001390	7	0.0733291	prolyl-tRNA synthetase, putative
BBOV_II005790	7	0.0733291	u1 snRNP, putative
BBOV_III005160	7	0.0733291	mitochondrial carrier protein family protein
XBBk023149	7	0.0733291	membrane protein
BBOV_III005080	7	0.0733291	DHHC zinc finger domain containing protein
BBOV_II002080	7	0.0733291	kelch repeat/BTB/POZ domain containing protein
XBBk031027	7	0.0733291	membrane protein
BBOV_IV001260	7	0.0733291	mitochondrial processing peptidase beta subunit
BBOV_I004700	7	0.0733291	acid phosphatase, putative
BBOV_IV007600	7	0.0733291	hypothetical protein
XBBk007305	7	0.0733291	hypothetical protein
BBOV_IV001840	7	0.0733291	DEAD/DEAH box helicase
BBOV_II007050	7	0.0733291	hypothetical protein
BBOV_IV011800	7	0.0733291	hypothetical protein
BBOV_III002900	7	0.0733291	casein kinase I, putative
BBOV_IV003230	7	0.0733291	HAD superfamily hydrolase, putative
BBOV_IV006070	7	0.0733291	ribosomal protein L9, putative
BBOV_IV010530	7	0.0733291	conserved hypothetical protein
BBOV_II000170	7	0.0733291	cathepsin C precursor, putative
BBOV_IV010920	7	0.0733291	GTP-binding nuclear protein Ran
XBBk010117	7	0.0733291	spherical body protein 2 truncated copy 11
BBOV_III010130	7	0.0733291	pyruvate kinase family protein
BBOV_III000580	7	0.0733291	malate:quinone oxidoreductase, putative
BBOV_II004320	7	0.0733291	conserved hypothetical protein
BBOV_IV003490	7	0.0733291	heat shock protein 70
BBOV_III007890	7	0.0733291	conserved hypothetical protein
BBOV_II006380	7	0.0733291	Thioredoxin family protein
BBOV_IV002340	7	0.0733291	prolyl 4-hydroxylase alpha-related protein PH4, putative
BBOV_II000780	7	0.0733291	dihydrofolate reductase/thymidylate synthase
BBOV_IV007040	7	0.0733291	hypothetical protein
BBOV_IV002100	7	0.0733291	hypothetical protein
BBOV_IV000960	7	0.0733291	fatty acyl-CoA synthetase 3
BBOV_III008190	7	0.0733291	hypothetical protein
XBBk001272	7	0.0733291	hypothetical protein
BBOV_I003270	7	0.0733291	membrane protein, putative
BBOV_III003720	7	0.0733291	conserved hypothetical protein
BBOV_IV003280	7	0.0733291	hypothetical protein
BBOV_III006220	7	0.0733291	RNA recognition motif domaining containing protein
BBOV_IV006970	7	0.0733291	T-complex protein 1 eta subunit, putative
BBOV_III007000	7	0.0733291	pyruvate kinase, putative
BBOV_III009400	7	0.0733291	hypothetical protein
BBOV_IV008980	7	0.0733291	ribonucleoprotein, putative
XBBk009135	7	0.0733291	hypothetical protein
BBOV_I003520	7	0.0733291	endonuclease/exonuclease/phosphatase family domain containing protein
BBOV_IV009170	7	0.0733291	membrane protein, putative
BBOV_IV007800	7	0.0733291	proteasome subunit alpha, putative
BBOV_I002760	7	0.0733291	conserved hypothetical protein
BBOV_III008850	6	0.0628536	small GTP-binding protein domain containing protein
XBBk008357	6	0.0628536	conserved hypothetical protein
BBOV_IV007350	6	0.0628536	conserved hypothetical protein
BBOV_IV003850	6	0.0628536	ATP-dependent Clp protease proteolytic subunit, putative
BBOV_II001650	6	0.0628536	40S ribosomal protein S3 protein, putative
BBOV_III000940	6	0.0628536	conserved hypothetical protein
BBOV_III010690	6	0.0628536	hypothetical protein
BBOV_IV003200	6	0.0628536	hypothetical protein
BBOV_I000080	6	0.0628536	protein transport protein sec61, putative
BBOV_II004040	6	0.0628536	conserved hypothetical protein
BBOV_III010970	6	0.0628536	cytochrome c oxidase subunit Vb, putative
BBOV_IV000160	6	0.0628536	serine/threonine protein phosphatase 5
XBBk015018	6	0.0628536	membrane
XBBk003062	6	0.0628536	hypothetical protein
BBOV_III002780	6	0.0628536	TCP-1/cpn60 chaperonin family protein
BBOV_II006300	6	0.0628536	hypothetical protein
BBOV_IV009210	6	0.0628536	signal recognition particle SRP54 protein, putative
BBOV_IV003170	6	0.0628536	hexose transporter
BBOV_I001940	6	0.0628536	conserved hypothetical protein
BBOV_II005470	6	0.0628536	gliding-associated protein 45, putative
BBOV_III003220	6	0.0628536	hypothetical protein
BBOV_IV007210	6	0.0628536	succinate dehydrogenase alpha subunit, putative
BBOV_IV011020	6	0.0628536	hypothetical protein
BBOV_IV009580	6	0.0628536	dephospho-CoA kinase, putative
BBOV_IV011450	6	0.0628536	hypothetical protein
BBOV_II003270	6	0.0628536	40S ribosomal protein S24 protein, putative
BBOV_III001590	6	0.0628536	hypothetical protein
BBOV_III006780	6	0.0628536	small GTP-binding protein, putative
XBBk007030	6	0.0628536	variant erythrocyte surface antigen- beta subunit
BBOV_III007320	6	0.0628536	hypothetical protein
BBOV_III003850	6	0.0628536	mitochondrial processing peptidase alpha subunit, putative
XBBk002306	6	0.0628536	hypothetical protein BEWA_026280
BBOV_IV009290	6	0.0628536	26S protease regulatory subunit 4, putative
BBOV_II006020	6	0.0628536	hypothetical protein
XBBk026340	6	0.0628536	hypothetical protein
BBOV_I001050	6	0.0628536	hypothetical protein
BBOV_IV011920	6	0.0628536	hypothetical protein
XBBk002373	6	0.0628536	hypothetical protein TOT_040000309
BBOV_II004970	6	0.0628536	thioredoxin peroxidase-like protein
BBOV_I000430	6	0.0628536	Bax inhibitor-1, putative
BBOV_IV005610	6	0.0628536	tubulin-specific chaperone, putative
BBOV_II006450	6	0.0628536	YOU2-like small euk. C2C2 zinc finger protein
BBOV_III005750	6	0.0628536	U2 small nuclear ribonucleoprotein B', putative
BBOV_II001840	6	0.0628536	PCI domain containing protein
BBOV_II003900	6	0.0628536	26S proteasome AAA-ATPase subunit RPT4a, putative
BBOV_IV003920	6	0.0628536	hypothetical protein
BBOV_IV006920	6	0.0628536	WD domain, G-beta repeat containing protein
BBOV_II002240	6	0.0628536	hypothetical protein
BBOV_IV003130	6	0.0628536	hypothetical protein
BBOV_I003280	6	0.0628536	conserved hypothetical protein
BBOV_III010240	6	0.0628536	tRNA binding domain containing protein
BBOV_III004400	6	0.0628536	ATP synthase, Delta/Epsilon chain, beta-sandwich domain containing protein
BBOV_IV009100	6	0.0628536	protein disulfide isomerase related protein
BBOV_IV003220	6	0.0628536	HAD superfamily hydrolase, putative
BBOV_III003990	6	0.0628536	hypothetical protein
XBBk013373	6	0.0628536	hypothetical protein
BBOV_I004140	6	0.0628536	hypothetical protein
BBOV_IV000770	6	0.0628536	hypothetical protein
XBBk015203	6	0.0628536	hypothetical protein
BBOV_III004590	6	0.0628536	RNA recognition motif domain containing protein
BBOV_IV005860	6	0.0628536	hypothetical protein
BBOV_IV008880	6	0.0628536	conserved hypothetical protein
XBBk018186	6	0.0628536	hypothetical protein
BBOV_I003260	6	0.0628536	hypothetical protein
BBOV_II003660	6	0.0628536	conserved hypothetical protein
BBOV_IV006040	6	0.0628536	hypothetical protein
BBOV_III008670	6	0.0628536	ribosomal protein L24 family protein
BBOV_III008770	5	0.052378	conserved hypothetical protein
BBOV_II006670	5	0.052378	hypothetical protein
XBBk029123	5	0.052378	hypothetical protein
BBOV_IV009300	5	0.052378	hypothetical protein
BBOV_IV001970	5	0.052378	hypothetical protein, conserved
BBOV_II007310	5	0.052378	hypothetical protein
BBOV_IV000510	5	0.052378	jmjC transcription factor, putative
BBOV_II001800	5	0.052378	hypothetical protein
BBOV_III002230	5	0.052378	tetratricopeptide repeat domain containing protein
BBOV_I001040	5	0.052378	conserved hypothetical protein
XBBk001360	5	0.052378	variant erythrocyte surface antigen- alpha subunit
BBOV_IV004980	5	0.052378	hypothetical protein
BBOV_IV000250	5	0.052378	glucosamine--fructose-6-phosphate aminotransferase
BBOV_II004470	5	0.052378	p68-like protein
XBBk018017	5	0.052378	conserved hypothetical protein
BBOV_IV007010	5	0.052378	chaperonin cpn60, putative
BBOV_I000740	5	0.052378	serine/threonine protein phosphatase PP2A catalytic subunit
BBOV_II007300	5	0.052378	membrane protein, putative
BBOV_I003010	5	0.052378	merozoite surface antigen-2a1 (MSA-2a1)
XBBk001054	5	0.052378	hypothetical protein
BBOV_IV004480	5	0.052378	glycerol-3-phosphate dehydrogenase, putative
BBOV_I004460	5	0.052378	prohibitin, putative
BBOV_II000630	5	0.052378	hypothetical protein
BBOV_IV006680	5	0.052378	RNA recognition motif containing protein
BBOV_IV008030	5	0.052378	conserved hypothetical protein
XBBk022034	5	0.052378	hypothetical protein
XBBk028104	5	0.052378	conserved hypothetical protein
BBOV_III002650	5	0.052378	conserved hypothetical protein
BBOV_III006810	5	0.052378	hypothetical protein
BBOV_I003370	5	0.052378	stomatin-like protein, putative
BBOV_II001460	5	0.052378	mov34/MPN/PAD-1 family protein
BBOV_I000830	5	0.052378	conserved hypothetical protein
BBOV_II006560	5	0.052378	protein with DnaJ domain, DNJ1/SIS1 family
BBOV_II006480	5	0.052378	ATP-dependent RNA helicase, putative
BBOV_I004090	5	0.052378	hypothetical protein
BBOV_IV010140	5	0.052378	hypothetical protein
BBOV_II004630	5	0.052378	conserved hypothetical protein
XBBk005216	5	0.052378	hypothetical protein
BBOV_III003930	5	0.052378	50S ribosomal subunit protein L17, putative
BBOV_III004760	5	0.052378	diacylglycerol kinase, putative
XBBk017091	5	0.052378	hypothetical protein
XBBk007128	5	0.052378	hypothetical protein
BBOV_II006280	5	0.052378	TLD family protein
BBOV_IV010040	5	0.052378	DNA replication licensing factor MCM5, putative
XBBk005327	5	0.052378	hypothetical protein
BBOV_III009750	5	0.052378	s-adenosylmethionine synthetase, putative
BBOV_III002060	5	0.052378	hypothetical protein
BBOV_IV005370	5	0.052378	ribosomal protein L13, putative
XBBk002207	5	0.052378	hypothetical protein
BBOV_II003100	5	0.052378	hypothetical protein
BBOV_IV004730	5	0.052378	histamine-releasing factor, putative
XBBk003300	5	0.052378	hypothetical protein
BBOV_III004850	5	0.052378	tubulin beta chain
BBOV_IV004560	5	0.052378	hydroxyacylglutathione hydrolase, putative
BBOV_IV005940	5	0.052378	exosome complex exonuclease rrp41, putative
BBOV_I001870	5	0.052378	conserved hypothetical protein
BBOV_III005060	5	0.052378	hypothetical protein
XBBk013375	5	0.052378	membrane protein
XBBk011116	5	0.052378	variant erythrocyte surface antigen- beta subunit
BBOV_III000810	5	0.052378	conserved hypothetical protein
BBOV_IV005750	5	0.052378	membrane protein, putative
BBOV_III002190	5	0.052378	GTP-binding protein YchF domain containing protein
BBOV_IV008470	5	0.052378	ATP synthase F1 delta subunit, putative
BBOV_III009740	5	0.052378	ribosomal protein L7A, putative
BBOV_II000620	5	0.052378	hypothetical protein
BBOV_III001940	5	0.052378	hypothetical protein
BBOV_III006320	5	0.052378	PWI domain containing protein
BBOV_IV001910	5	0.052378	high mobility group protein-like protein NHP1
BBOV_IV011760	5	0.052378	orotidine 5'-phosphate decarboxylase, putative
BBOV_II001540	5	0.052378	vacuolar ATP synthase subunit d, putative
XBBk015306	5	0.052378	hypothetical protein
BBOV_III004360	5	0.052378	hypothetical protein
BBOV_IV005280	5	0.052378	succinate dehydrogenase iron-sulfur subunit, putative
BBOV_III008830	5	0.052378	hypothetical protein
BBOV_III011780	5	0.052378	conserved hypothetical protein
BBOV_II006360	5	0.052378	Proliferating cell nuclear antigen
BBOV_IV010000	5	0.052378	membrane protein, putative
XBBk003113	5	0.052378	membrane protein
BBOV_IV004110	5	0.052378	conserved hypothetical protein
BBOV_I002740	5	0.052378	200 kDa antigen p200
BBOV_I003550	5	0.052378	phosphoenolpyruvate carboxykinase, putative
XBBk005178	5	0.052378	hypothetical protein
XBBk007181	5	0.052378	hypothetical protein
BBOV_IV007250	5	0.052378	tubulin gamma chain
BBOV_II004400	5	0.052378	K+ channel tetramerisation domain containing protein
BBOV_I003560	5	0.052378	hypothetical protein
BBOV_IV005690	5	0.052378	hypothetical protein
XBBk020354	5	0.052378	dna polymerase epsilon subunit b
BBOV_II005360	5	0.052378	hypothetical protein
BBOV_IV005040	5	0.052378	hypothetical protein
BBOV_II003610	5	0.052378	conserved hypothetical protein
BBOV_IV002460	5	0.052378	conserved hypothetical protein
BBOV_IV007510	5	0.052378	conserved hypothetical protein
BBOV_I002300	5	0.052378	RhoGAP domain containing protein
BBOV_I002490	5	0.052378	hypothetical protein
BBOV_II003010	5	0.052378	PCI domain containing protein
BBOV_I005090	4	0.0419024	putative zinc binding domain (DUF701)
BBOV_II001990	4	0.0419024	conserved hypothetical protein
BBOV_IV006890	4	0.0419024	peptidyl-prolyl cis-trans isomerase, putative
BBOV_IV012010	4	0.0419024	conserved hypothetical protein
BBOV_II007680	4	0.0419024	UMP-CMP kinase, putative
BBOV_IV010650	4	0.0419024	cell division control protein 2 , putative
BBOV_IV001070	4	0.0419024	protein disulfide-isomerase, putative
BBOV_IV004310	4	0.0419024	hypothetical protein
XBBk022228	4	0.0419024	integral membrane protein
BBOV_I002860	4	0.0419024	hypothetical protein
BBOV_IV011820	4	0.0419024	ribosomal protein L23, putative
BBOV_IV002490	4	0.0419024	hypothetical protein
BBOV_III006330	4	0.0419024	YT521-B-like family protein
BBOV_IV011400	4	0.0419024	transporter, putative
XBBk003008	4	0.0419024	hypothetical protein
BBOV_IV009450	4	0.0419024	conserved hypothetical protein
XBBk011257	4	0.0419024	membrane protein
XBBk026011	4	0.0419024	hypothetical protein
BBOV_IV002720	4	0.0419024	transcription factor TFIIB subunit, putative
XBBk001012	4	0.0419024	hypothetical protein
XBBk007057	4	0.0419024	hypothetical protein
BBOV_III009650	4	0.0419024	protein kinase domain containing protein
BBOV_IV007150	4	0.0419024	membrane protein, putative
BBOV_IV011950	4	0.0419024	hypothetical protein
XBBk008190	4	0.0419024	heat shock protein hsp20
BBOV_III001050	4	0.0419024	WD domain, G-beta repeat containing protein
BBOV_III010450	4	0.0419024	hypothetical protein
BBOV_III009530	4	0.0419024	conserved hypothetical protein
BBOV_IV003050	4	0.0419024	conserved hypothetical protein
BBOV_II001930	4	0.0419024	mRNA processing-related protein, putative
BBOV_I000860	4	0.0419024	hexokinase
BBOV_IV010570	4	0.0419024	hypothetical protein
BBOV_III001660	4	0.0419024	LytB protein, putative
XBBk008370	4	0.0419024	hypothetical protein
XBBk007220	4	0.0419024	hypothetical protein
BBOV_IV000870	4	0.0419024	hypothetical protein
XBBk006031	4	0.0419024	haloacid dehalogenase-like hydrolase family member protein
BBOV_IV008110	4	0.0419024	nuclear cap-binding protein, putative
BBOV_II003340	4	0.0419024	conserved hypothetical protein
BBOV_III001060	4	0.0419024	C2H2 zinc finger domain containing protein
XBBk026118	4	0.0419024	hypothetical protein
BBOV_III004620	4	0.0419024	ATP synthase subunit C family protein
BBOV_IV002380	4	0.0419024	hypothetical protein
BBOV_II005220	4	0.0419024	choline-phosphate cytidylyltransferase
BBOV_IV004970	4	0.0419024	diacylglycerol acyltransferase, putative
BBOV_III007790	4	0.0419024	casein kinase II, alpha chain (CK II)
BBOV_IV002000	4	0.0419024	conserved hypothetical protein
BBOV_II003230	4	0.0419024	hypothetical protein
BBOV_IV008190	4	0.0419024	branched-chain alpha-keto acid dehydrogenase E1 component beta subunit, putative
BBOV_III004280	4	0.0419024	membrane protein, putative
XBBk006119	4	0.0419024	hypothetical protein
BBOV_III005780	4	0.0419024	hypothetical protein
BBOV_IV008040	4	0.0419024	hypothetical protein
BBOV_IV008660	4	0.0419024	proteasome subunit beta 7, putative
BBOV_III008580	4	0.0419024	PCI domain containing protein
BBOV_IV006460	4	0.0419024	ribonucleoside-diphosphate reductase beta subunit, putative
BBOV_I000090	4	0.0419024	ATP synthase subunit E containing protein
BBOV_IV003820	4	0.0419024	Mtn3/RAG1IP-like protein, putative
BBOV_III006090	4	0.0419024	hypothetical protein
BBOV_IV011980	4	0.0419024	hypothetical protein
BBOV_I002200	4	0.0419024	conserved hypothetical protein
BBOV_IV009270	4	0.0419024	hypothetical protein
XBBk016309	4	0.0419024	hypothetical protein
BBOV_III010470	4	0.0419024	dnaJ C terminal region domain containing protein
BBOV_IV005070	4	0.0419024	conserved hypothetical protein
BBOV_III003330	4	0.0419024	U1 zinc finger family protein
BBOV_III003520	4	0.0419024	conserved hypothetical protein
BBOV_IV008060	4	0.0419024	ribose-phosphate pyrophosphokinase, putative
BBOV_II003450	4	0.0419024	bystin family protein
BBOV_III009160	4	0.0419024	ER lumen protein retaining receptor
BBOV_II007590	4	0.0419024	sec23 protein
BBOV_I004440	4	0.0419024	conserved hypothetical protein
BBOV_II002670	4	0.0419024	40S ribosomal subunit protein S9, putative
XBBk014341	4	0.0419024	spherical body protein 2 truncated copy 5
BBOV_III006130	4	0.0419024	Ser/Thr protein phosphatase family protein
BBOV_III001520	4	0.0419024	splicing factor, CC1-like family protein
XBBk004372	4	0.0419024	hypothetical protein
XBBk013082	4	0.0419024	pre-rrna-processing protein tsr2 homolog
BBOV_I003930	4	0.0419024	lipoate-protein ligase A, putative
BBOV_IV008130	4	0.0419024	hypothetical protein
BBOV_IV002450	4	0.0419024	prohibitin
BBOV_II000800	4	0.0419024	hypothetical protein
BBOV_II007690	4	0.0419024	hypothetical protein
BBOV_II000220	4	0.0419024	oligosaccharyl transferase STT3 subunit, putative
BBOV_II000930	4	0.0419024	hypothetical protein
BBOV_II006880	4	0.0419024	WD domain/ mitotic checkpoint protein
BBOV_III000830	4	0.0419024	membrane protein, putative
BBOV_IV004050	4	0.0419024	iron sulfur cluster assembly protein nifU-like, putative
BBOV_I002410	4	0.0419024	hypothetical protein
BBOV_II004620	4	0.0419024	hypothetical protein
BBOV_IV007640	4	0.0419024	hypothetical protein
XBBk003098	4	0.0419024	hypothetical protein
BBOV_III005270	4	0.0419024	hypothetical protein
BBOV_III008620	4	0.0419024	RNA recognition motif domain containing protein
BBOV_I001930	4	0.0419024	arsenical pump-driving ATPase, putative
BBOV_III003660	4	0.0419024	hypothetical protein
BBOV_IV004950	4	0.0419024	hypothetical protein
BBOV_I001670	4	0.0419024	hypothetical protein
BBOV_III011240	4	0.0419024	NLI interacting factor-like phosphatase family protein
BBOV_II004360	4	0.0419024	conserved hypothetical protein
BBOV_IV005160	4	0.0419024	centrin 3, putative
XBBk015165	4	0.0419024	cerebral protein 1
BBOV_II007040	4	0.0419024	eukaryotic translation initiation factor 2, beta, putative
BBOV_I001830	4	0.0419024	conserved hypothetical protein
BBOV_III009640	4	0.0419024	phosphomannose isomerase type I family protein
BBOV_I004730	4	0.0419024	ribosomal protein L3 domain containing protein
XBBk001324	4	0.0419024	hypothetical protein
BBOV_III001450	4	0.0419024	Ham1 family protein
BBOV_IV009880	4	0.0419024	PBS lyase HEAT-like repeat domain containing protein
BBOV_III005550	4	0.0419024	conserved hypothetical protein
XBBk002274	4	0.0419024	hypothetical protein
BBOV_IV011130	4	0.0419024	ADA2-like protein, putative
BBOV_III007940	4	0.0419024	conserved hypothetical protein
XBBk002196	4	0.0419024	hypothetical protein
XBBk032335	4	0.0419024	hypothetical protein
BBOV_IV007280	4	0.0419024	ATP dependent DNA helicase, putative
BBOV_I002580	4	0.0419024	glutamate-cysteine ligase catalytic subunit, putative
BBOV_IV007730	4	0.0419024	cysteine protease 2
BBOV_III001740	4	0.0419024	Rer1 family protein
XBBk001209	4	0.0419024	hypothetical protein
BBOV_IV011230	4	0.0419024	apical membrane antigen 1
BBOV_IV009950	4	0.0419024	mu1 adaptin
BBOV_III003100	4	0.0419024	variant erythrocyte surface antigen-1, alpha subunit
BBOV_III000790	4	0.0419024	hypothetical protein
XBBk017001	3	0.0314268	hypothetical protein
BBOV_III010520	3	0.0314268	ribosomal protein L21, putative
BBOV_III001670	3	0.0314268	conserved hypothetical protein
BBOV_IV009140	3	0.0314268	conserved hypothetical protein
BBOV_II002990	3	0.0314268	hypothetical protein
BBOV_I004950	3	0.0314268	triose or hexose phosphate/phosphate translocator, putative
BBOV_III006200	3	0.0314268	hypothetical protein
BBOV_IV004910	3	0.0314268	ABC transporter
BBOV_IV003070	3	0.0314268	MORN repeat containing protein
BBOV_I003820	3	0.0314268	hypothetical protein
BBOV_III001370	3	0.0314268	Mak16 family protein
BBOV_II005330	3	0.0314268	DNA primase small subunit, putative
BBOV_IV001620	3	0.0314268	conserved hypothetical protein
BBOV_IV005290	3	0.0314268	bromodomain protein, putative
BBOV_I000650	3	0.0314268	conserved hypothetical protein
BBOV_I005060	3	0.0314268	ubiquitin conjugating enzyme, putative
BBOV_I004750	3	0.0314268	RNA recognition motif. (a.k.a. RRM, RBD, or RNP) domain containing protein
BBOV_IV009050	3	0.0314268	conserved hypothetical protein
BBOV_III008740	3	0.0314268	hypothetical protein
BBOV_IV010320	3	0.0314268	zinc finger, C3HC4 type domain containing protein
BBOV_II005870	3	0.0314268	hypothetical protein
XBBk002017	3	0.0314268	hypothetical protein
BBOV_III010440	3	0.0314268	3'-5' exonuclease domain containing protein
BBOV_I004640	3	0.0314268	conserved hypothetical protein
BBOV_IV002280	3	0.0314268	MORN repeat domain containing protein
BBOV_III007800	3	0.0314268	heat shock protein 70 precursor, putative
XBBk020265	3	0.0314268	hypothetical protein
BBOV_III005130	3	0.0314268	Brix domain containing protein
BBOV_IV000400	3	0.0314268	DEAD/DEAH box helicase
BBOV_II003950	3	0.0314268	CGI-141 protein-like protein, putative
BBOV_I003160	3	0.0314268	60S ribosomal protein L19, putative
BBOV_IV000490	3	0.0314268	acyl CoA binding protein
BBOV_II006650	3	0.0314268	Ribosomal RNA assembly protein mis3, putative
XBBk022101	3	0.0314268	hypothetical protein
XBBk029228	3	0.0314268	variant erythrocyte surface antigen- alpha subunit
BBOV_IV010900	3	0.0314268	hypothetical protein
BBOV_II002460	3	0.0314268	TBC domain containing protein
BBOV_IV007630	3	0.0314268	hypothetical protein
BBOV_I004630	3	0.0314268	conserved hypothetical protein
BBOV_IV007050	3	0.0314268	chromatin assembly factor 1 subunit B, putative
BBOV_II000010	3	0.0314268	hypothetical protein
BBOV_IV000910	3	0.0314268	S-adenosyl methyltransferase, putative
BBOV_I003190	3	0.0314268	hypothetical protein
BBOV_III002170	3	0.0314268	conserved hypothetical protein
BBOV_IV011380	3	0.0314268	transcription or splicing factor-like protein, putative
BBOV_III003950	3	0.0314268	'chromo' (CHRromatin Organization MOdifier) domain containing protein
BBOV_II003870	3	0.0314268	hypothetical protein
BBOV_III006160	3	0.0314268	hypothetical protein
BBOV_II007660	3	0.0314268	hypothetical protein
BBOV_IV001920	3	0.0314268	hypothetical protein
BBOV_II007090	3	0.0314268	conserved hypothetical protein
BBOV_IV008950	3	0.0314268	casein kinase II beta 4 subunit, putative
BBOV_IV001480	3	0.0314268	membrane protein, putative
XBBk003034	3	0.0314268	hypothetical protein
BBOV_IV007530	3	0.0314268	GTPase activator protein, putative
BBOV_I003150	3	0.0314268	hypothetical protein
BBOV_III000400	3	0.0314268	prenyltransferase, UbiA family protein
BBOV_IV000900	3	0.0314268	hypothetical protein
BBOV_II001310	3	0.0314268	conserved hypothetical protein
BBOV_III002660	3	0.0314268	hypothetical protein
BBOV_III001830	3	0.0314268	3-oxo-5-alpha-steroid 4-dehydrogenase family protein
BBOV_IV002420	3	0.0314268	endoplasmic reticulum oxidoreductin, putative
BBOV_IV008430	3	0.0314268	hypothetical protein
BBOV_II007480	3	0.0314268	26S proteasome regulatory subunit, putative
BBOV_III011170	3	0.0314268	ABC transporter family protein
BBOV_IV003400	3	0.0314268	peptidyl-prolyl isomerase
BBOV_III005700	3	0.0314268	hypothetical protein
BBOV_IV002580	3	0.0314268	hypothetical protein
XBBk012288	3	0.0314268	hypothetical protein
XBBk003157	3	0.0314268	hypothetical protein
BBOV_II003250	3	0.0314268	eukaryotic translation initiation factor 3 subunit, putative
BBOV_I003960	3	0.0314268	conserved hypothetical protein
BBOV_III006740	3	0.0314268	phosphatidylinositol 3- and 4-kinase family protein
BBOV_II000740	3	0.0314268	Spherical Body Protein 2 (SBP2)
XBBk030229	3	0.0314268	membrane protein
XBBk010291	3	0.0314268	hypothetical protein
BBOV_II001940	3	0.0314268	conserved hypothetical protein
BBOV_I003660	3	0.0314268	aspartate transcarbamoylase, putative
BBOV_I000780	3	0.0314268	hypothetical protein
BBOV_IV010030	3	0.0314268	polyubiquitin, putative
BBOV_IV002630	3	0.0314268	lysyl-tRNA synthetase
XBBk029358	3	0.0314268	hypothetical protein
BBOV_II000550	3	0.0314268	mannosyltransferase (PIG-M) containing domain
BBOV_II004860	3	0.0314268	RNA recognition motif (RRM)-containing protein
BBOV_II005570	3	0.0314268	phosphate transporter, putative
BBOV_III004570	3	0.0314268	conserved hypothetical protein
BBOV_III002680	3	0.0314268	hypothetical protein
BBOV_I004210	3	0.0314268	spherical body protein 3
BBOV_IV007890	3	0.0314268	aspartyl protease, putative
BBOV_III009770	3	0.0314268	hypothetical protein
BBOV_II003550	3	0.0314268	pescadillo N-terminus family protein
XBBk019061	3	0.0314268	hypothetical protein
BBOV_II005250	3	0.0314268	phosphatidylinositol synthase, putative
XBBk003065	3	0.0314268	hypothetical protein
BBOV_II004600	3	0.0314268	hypothetical protein
XBBk010068	3	0.0314268	hypothetical protein
BBOV_IV009940	3	0.0314268	26S protease regulatory subunit 7, putative
BBOV_I003760	3	0.0314268	hypothetical protein
BBOV_I005140	3	0.0314268	variant erythrocyte surface antigen-1, alpha subunit
BBOV_II002150	3	0.0314268	hypothetical protein
BBOV_II001500	3	0.0314268	membrane protein, putative
BBOV_I004830	3	0.0314268	hypothetical protein
XBBk002376	3	0.0314268	hypothetical protein
BBOV_IV000150	3	0.0314268	hypothetical protein
XBBk017076	3	0.0314268	hypothetical protein
BBOV_I000120	3	0.0314268	farnesyl pyrophosphate synthetase , putative
BBOV_IV005120	3	0.0314268	membrane protein, putative
BBOV_II002840	3	0.0314268	hypothetical protein
BBOV_I002370	3	0.0314268	conserved hypothetical protein
BBOV_IV011180	3	0.0314268	conserved hypothetical protein
XBBk016080	3	0.0314268	hypothetical protein
BBOV_IV009440	3	0.0314268	signal recognition particle SRP9 subunit, putative
BBOV_III005120	3	0.0314268	hypothetical protein
BBOV_IV000710	3	0.0314268	cytochrome c oxidase subunit 2a, putative
XBBk002088	3	0.0314268	hypothetical protein
BBOV_III001950	3	0.0314268	conserved hypothetical protein
BBOV_IV005550	3	0.0314268	hypothetical protein
BBOV_II001420	3	0.0314268	membrane protein, putative
BBOV_II005350	3	0.0314268	subunit of proteaseome activator complex, putative
BBOV_III001730	3	0.0314268	hypothetical protein
BBOV_I004150	3	0.0314268	membrane skeletal protein, putative
BBOV_II002560	3	0.0314268	conserved hypothetical protein
BBOV_III006030	3	0.0314268	hypothetical protein
BBOV_III007180	3	0.0314268	hypothetical protein
BBOV_II007450	3	0.0314268	DNA topoisomerase
XBBk006180	3	0.0314268	membrane
BBOV_II006000	3	0.0314268	conserved hypothetical protein
BBOV_I004980	3	0.0314268	NADH dehydrogenase, putative
XBBk013098	3	0.0314268	hypothetical protein
XBBk004098	3	0.0314268	hypothetical protein
XBBk007114	3	0.0314268	hypothetical protein
BBOV_III000560	3	0.0314268	nonclathrin coat protein zeta2-cop-related protein, putative
BBOV_IV006690	3	0.0314268	hypothetical protein
BBOV_III005490	3	0.0314268	tRNA pseudouridine synthase A family protein
BBOV_III010050	3	0.0314268	ubiquitin family protein
BBOV_II001700	3	0.0314268	conserved hypothetical protein
BBOV_IV007820	3	0.0314268	hypothetical protein
BBOV_IV005540	3	0.0314268	RabGAP/TBC domain-containing protein, putative
XBBk012383	3	0.0314268	hypothetical protein
BBOV_III008720	3	0.0314268	membrane protein, putative
XBBk001371	3	0.0314268	conserved hypothetical protein
BBOV_III009010	3	0.0314268	hypothetical protein
BBOV_IV005350	3	0.0314268	ATP synthase F1 gamma subunit , putative
BBOV_III004650	3	0.0314268	V-type ATPase, D subunit family protein
BBOV_IV007590	3	0.0314268	hypothetical protein
BBOV_III001500	3	0.0314268	translation elongation factor Tu
XBBk027114	3	0.0314268	hypothetical protein
BBOV_III007910	3	0.0314268	hypothetical protein
BBOV_III009590	3	0.0314268	phenylalanyl-tRNA synthetase, beta subunit family protein
BBOV_II007460	3	0.0314268	hypothetical protein
BBOV_II001770	3	0.0314268	myb-like DNA-binding/DnaJ domain containing protein
BBOV_I004960	3	0.0314268	triose phosphate/phosphate translocator, putative
BBOV_IV010490	3	0.0314268	succinly CoA-ligase beta subunit, putative
BBOV_IV006610	3	0.0314268	conserved hypothetical protein
BBOV_IV010250	3	0.0314268	PRY domain containing protein
BBOV_II002910	3	0.0314268	chain A of Ap4 hydrolase, putative
BBOV_IV011720	3	0.0314268	UDP-galactose transporter, putative
BBOV_IV003520	3	0.0314268	conserved hypothetical protein
BBOV_IV003300	3	0.0314268	programmed cell death protein 2, putative
BBOV_III007610	3	0.0314268	membrane protein, putative
BBOV_IV007240	3	0.0314268	seryl-tRNA synthetase, putative
BBOV_III010770	3	0.0314268	hypothetical protein
BBOV_IV001900	3	0.0314268	origin recognition complex subunit 1
BBOV_III004110	3	0.0314268	hypothetical protein
XBBk013140	3	0.0314268	conserved plasmodium protein
BBOV_II005240	3	0.0314268	SNAP protein, putative
BBOV_II004330	3	0.0314268	conserved hypothetical protein
XBBk001143	3	0.0314268	hypothetical protein
BBOV_II003970	3	0.0314268	hypothetical protein
BBOV_II003240	3	0.0314268	conserved hypothetical protein
BBOV_IV006840	3	0.0314268	histone H2B.1, putative
BBOV_IV011150	3	0.0314268	RNA polymerase rpc34 subunit containing protein
BBOV_III000800	3	0.0314268	conserved hypothetical protein
BBOV_IV006440	3	0.0314268	hypothetical protein
XBBk014264	3	0.0314268	hypothetical protein
BBOV_I004050	3	0.0314268	conserved hypothetical protein
BBOV_IV005890	3	0.0314268	coatomer beta subunit, putative
BBOV_II000970	3	0.0314268	hypothetical protein
BBOV_III002930	3	0.0314268	hypothetical protein
BBOV_IV000720	3	0.0314268	hypothetical protein
XBBk009207	3	0.0314268	hypothetical protein
BBOV_IV002240	3	0.0314268	40S ribosomal protein S28
BBOV_II005100	3	0.0314268	hypothetical protein
BBOV_III002830	3	0.0314268	60S ribosomal protein L32, putative
BBOV_IV001160	3	0.0314268	chromatin assembly factor 1 subunit C, putative
BBOV_II004730	3	0.0314268	membrane protein, putative
BBOV_IV000940	3	0.0314268	hypothetical protein
BBOV_IV010360	3	0.0314268	aspartyl protease, putative
BBOV_IV009590	3	0.0314268	ADP-ribosylation factor GTPase-activating factor, putative
BBOV_II001880	3	0.0314268	hypothetical protein
BBOV_IV002510	3	0.0314268	hypothetical protein
BBOV_III008200	3	0.0314268	dehydrogenase E1 component family protein
BBOV_IV000650	3	0.0314268	conserved hypothetical protein
BBOV_II005920	3	0.0314268	ubiquitin fusion degradation protein, putative
BBOV_III004970	3	0.0314268	GTP1/OBG family protein
XBBk030179	3	0.0314268	phospholipid or glycerol acyltransferase
BBOV_IV001660	3	0.0314268	membrane protein, putative
BBOV_III002450	3	0.0314268	hypothetical protein
BBOV_IV012000	3	0.0314268	hypothetical protein
XBBk020191	3	0.0314268	membrane protein
BBOV_IV004880	3	0.0314268	hypothetical protein
BBOV_II000340	3	0.0314268	hypothetical protein
BBOV_IV000120	3	0.0314268	3' exoribonuclease family, domain 1 containing protein
BBOV_I002340	3	0.0314268	phosphoadenosine phosphosulfate reductase family domain containing protein
XBBk016190	3	0.0314268	hypothetical protein
BBOV_III006380	3	0.0314268	conserved hypothetical protein
BBOV_III004420	3	0.0314268	hypothetical protein
BBOV_IV003470	3	0.0314268	conserved hypothetical protein
BBOV_I002830	3	0.0314268	hypothetical protein
BBOV_II003540	3	0.0314268	Rad51 protein, putative
BBOV_III011020	3	0.0314268	histone deacetylase
BBOV_IV000760	3	0.0314268	hypothetical protein
BBOV_II001430	3	0.0314268	hypothetical protein
BBOV_IV001240	3	0.0314268	conserved hypothetical protein
BBOV_I003200	3	0.0314268	hypothetical protein
BBOV_III009200	3	0.0314268	proteasome A-type and B-type family protein
BBOV_III005920	3	0.0314268	membrane protein, putative
BBOV_II001620	3	0.0314268	rpn2_yeast 26S proteasome regulatory subunit rpn2, putative
XBBk004285	3	0.0314268	conserved plasmodium protein
BBOV_IV006410	3	0.0314268	variant erythrocyte surface antigen-1, alpha subunit
BBOV_IV002260	3	0.0314268	membrane protein, putative
BBOV_II004940	3	0.0314268	hypothetical protein
BBOV_III005240	3	0.0314268	translation initiation factor SUI1 family protein
BBOV_III004090	3	0.0314268	hypothetical protein
XBBk013248	3	0.0314268	hypothetical protein
BBOV_II007190	3	0.0314268	dihydroorotate dehydrogenase
BBOV_III002840	3	0.0314268	conserved hypothetical protein
BBOV_III000970	3	0.0314268	40S ribosomal protein S12P, putative
BBOV_III009500	3	0.0314268	conserved hypothetical protein
BBOV_III003940	3	0.0314268	ATPase, AFG1 family protein
BBOV_IV000310	3	0.0314268	CAAX metallo endopeptidase, putative
BBOV_III008050	3	0.0314268	conserved hypothetical protein
BBOV_IV004940	3	0.0314268	membrane protein, putative
BBOV_II000670	2	0.0209512	hypothetical protein
BBOV_II001580	2	0.0209512	hypothetical protein
BBOV_II000640	2	0.0209512	translation elongation factor EF-1, subunit alpha protein, putative
XBBk023002	2	0.0209512	hypothetical protein
BBOV_IV006520	2	0.0209512	RNA binding motif containing protein
BBOV_I000890	2	0.0209512	ribonuclease H, putative
XBBk032003	2	0.0209512	hypothetical protein
BBOV_III008300	2	0.0209512	V-type ATPase 116kDa subunit family protein
BBOV_III006230	2	0.0209512	uracil-DNA glycosylase family protein
BBOV_I001740	2	0.0209512	adenosylhomocysteinase (S-adenosyl-L-homocysteinehydrolase)
BBOV_III008370	2	0.0209512	metallopeptidase M24 family protein
XBBk014006	2	0.0209512	proteasome pci domain-containing protein
BBOV_III002890	2	0.0209512	conserved hypothetical protein
XBBk004006	2	0.0209512	hypothetical protein
BBOV_II003040	2	0.0209512	protein phosphatase 1, regulatory (inhibitor) subunit 7, putative
BBOV_IV010860	2	0.0209512	histone acetyltransferase protein, putative
BBOV_III006920	2	0.0209512	variant erythrocyte surface antigen-1 family protein
XBBk007047	2	0.0209512	hypothetical protein
BBOV_IV011890	2	0.0209512	WD repeat domain containing protein
BBOV_IV010630	2	0.0209512	elongation factor 1-alpha
BBOV_III006940	2	0.0209512	SNF2 family N-terminal domain containing protein
XBBk001010	2	0.0209512	hypothetical protein
BBOV_II005720	2	0.0209512	hypothetical protein
BBOV_III009210	2	0.0209512	ribosomal RNA large subunit methyltransferase J family protein
BBOV_III000850	2	0.0209512	hypothetical protein
BBOV_III009390	2	0.0209512	RIO1 family protein
BBOV_IV001170	2	0.0209512	hypothetical protein
BBOV_II000140	2	0.0209512	mitochondrial carrier protein, putative
BBOV_I001460	2	0.0209512	secretory protein, putative
BBOV_II005740	2	0.0209512	conserved hypothetical protein
XBBk006047	2	0.0209512	hypothetical protein
BBOV_I003110	2	0.0209512	hypothetical protein
XBBk028013	2	0.0209512	hypothetical protein
BBOV_III005900	2	0.0209512	apurinic endonuclease (APN1) family protein
BBOV_III009240	2	0.0209512	hypothetical protein
BBOV_II004660	2	0.0209512	ubiquitin-conjugating enzyme, putative
BBOV_II002940	2	0.0209512	conserved hypothetical protein
BBOV_IV009080	2	0.0209512	chromo-helicase DNA-binding protein, putative
BBOV_I002810	2	0.0209512	Brix domain containing protein
BBOV_III006370	2	0.0209512	hypothetical protein
BBOV_I000280	2	0.0209512	peptidylprolyl isomerase, putative
BBOV_III005360	2	0.0209512	membrane protein, putative
BBOV_III008800	2	0.0209512	vacuolar protein sorting-associated protein 26 family protein
BBOV_II005660	2	0.0209512	DSHCT (NUC185) domain containing DEAD/DEAH box helicase family protein
BBOV_IV003190	2	0.0209512	ubiquitin / ribosomal protein CEP52
BBOV_III011270	2	0.0209512	asparaginyl-tRNA synthetase family protein
BBOV_IV005330	2	0.0209512	conserved hypothetical protein
XBBk002019	2	0.0209512	hypothetical protein
XBBk006264	2	0.0209512	hypothetical protein
BBOV_IV008250	2	0.0209512	conserved hypothetical protein
XBBk001021	2	0.0209512	hypothetical protein
BBOV_III011510	2	0.0209512	isy1-like splicing family protein
BBOV_III005110	2	0.0209512	conserved hypothetical protein
XBBk014023	2	0.0209512	variant erythrocyte surface antigen- beta subunit
XBBk031372	2	0.0209512	-2 cisd1-like iron-sulfur
BBOV_III010280	2	0.0209512	hypothetical protein
BBOV_IV005190	2	0.0209512	hypothetical protein
BBOV_III010390	2	0.0209512	hypothetical protein
BBOV_III000640	2	0.0209512	hydrolase, NUDIX family protein
BBOV_IV005700	2	0.0209512	50S ribosomal protein L13 ,putative
BBOV_IV010720	2	0.0209512	hypothetical protein
BBOV_II005120	2	0.0209512	hypothetical protein
BBOV_III001760	2	0.0209512	conserved hypothetical protein
BBOV_III002310	2	0.0209512	variant erythrocyte surface antigen-1, alpha subunit
XBBk016027	2	0.0209512	spherical body protein 2 truncated copy 5
BBOV_IV011240	2	0.0209512	hypothetical protein
BBOV_II004960	2	0.0209512	RNA recognition motif (RRM)-containing protein
XBBk007028	2	0.0209512	variant erythrocyte surface antigen- beta subunit
XBBk010029	2	0.0209512	hypothetical protein
BBOV_III011630	2	0.0209512	conserved hypothetical protein
BBOV_III010080	2	0.0209512	protein kinase domain containing protein
BBOV_II004560	2	0.0209512	conserved hypothetical protein
BBOV_III011570	2	0.0209512	hypothetical protein
BBOV_II001780	2	0.0209512	RNA-binding protein P22H7.02c, putative
BBOV_III001970	2	0.0209512	60S ribosomal protein L35a, putative
BBOV_IV011350	2	0.0209512	hypothetical protein
BBOV_III011490	2	0.0209512	anti-silencing protein, ASF1-like family protein
XBBk025260	2	0.0209512	hypothetical protein
BBOV_II001570	2	0.0209512	hypothetical protein
XBBk032032	2	0.0209512	hypothetical protein
BBOV_II005560	2	0.0209512	cyclic nucleotide-binding domain containing protein
BBOV_III003600	2	0.0209512	protein kinase domain containing protein
BBOV_IV010810	2	0.0209512	ankyrin repeat containing protein
XBBk017258	2	0.0209512	variant erythrocyte surface antigen- beta subunit
BBOV_III000720	2	0.0209512	hypothetical protein
XBBk026038	2	0.0209512	n-acetylglucosaminyl-phosphatidylinositol de-n-
BBOV_IV007580	2	0.0209512	acetylCoA transporter, putative
BBOV_III007360	2	0.0209512	Rab1a
BBOV_III002860	2	0.0209512	conserved hypothetical protein
BBOV_III006020	2	0.0209512	ATP-dependent protease La family protein
XBBk005371	2	0.0209512	hypothetical protein
BBOV_III007820	2	0.0209512	conserved hypothetical protein
BBOV_IV003140	2	0.0209512	conserved hypothetical protein
BBOV_IV010480	2	0.0209512	mitogen activated protein kinase, putative
XBBk012078	2	0.0209512	protein fam18b1-like
BBOV_IV011210	2	0.0209512	hypothetical protein
XBBk027190	2	0.0209512	membrane protein
BBOV_III008880	2	0.0209512	protein kinase domain containing protein
BBOV_III010990	2	0.0209512	Ser/Thr protein phosphatase family protein
BBOV_II001270	2	0.0209512	conserved hypothetical protein
BBOV_III004320	2	0.0209512	hypothetical protein
BBOV_I001070	2	0.0209512	hypothetical protein
BBOV_II004650	2	0.0209512	T-complex protein 1 epsilon subunit, putative
BBOV_III011450	2	0.0209512	conserved hypothetical protein
BBOV_III011560	2	0.0209512	PCI domain containing protein
BBOV_IV000180	2	0.0209512	hypothetical protein
BBOV_III010460	2	0.0209512	hypothetical protein
BBOV_IV006720	2	0.0209512	conserved hypothetical protein
BBOV_III005570	2	0.0209512	ABC transporter family protein
BBOV_III002910	2	0.0209512	conserved hypothetical protein
XBBk016224	2	0.0209512	hypothetical protein
BBOV_IV006980	2	0.0209512	hypothetical protein
BBOV_IV001530	2	0.0209512	hypothetical protein
BBOV_II001630	2	0.0209512	kelch repeat domain containing/Serine/threonine protein phosphatase protein , putative
BBOV_IV008180	2	0.0209512	threonyl-tRNA synthetase, putative
BBOV_III005280	2	0.0209512	SRP54-type protein, GTPase domain containing protein
BBOV_II004340	2	0.0209512	conserved hypothetical protein
BBOV_III010840	2	0.0209512	inorganic pyrophosphatase family protein
BBOV_III011470	2	0.0209512	FHA domain containing protein
BBOV_II005230	2	0.0209512	WW domain containing protein
XBBk024055	2	0.0209512	hypothetical protein
BBOV_II004460	2	0.0209512	hypothetical protein
BBOV_II004780	2	0.0209512	hypothetical protein
BBOV_III004860	2	0.0209512	cell differentiation family protein
BBOV_IV010120	2	0.0209512	glycerophosphoryl diester phosphodiesterase, putative
BBOV_I000920	2	0.0209512	hypothetical protein
BBOV_I003430	2	0.0209512	DEAD/DEAH box helicase and helicase conserved C-terminal domain containing protein
BBOV_I001060	2	0.0209512	hypothetical protein
BBOV_I002470	2	0.0209512	hypothetical protein
XBBk008059	2	0.0209512	hypothetical protein
XBBk003128	2	0.0209512	hypothetical protein
BBOV_I005000	2	0.0209512	hypothetical protein
BBOV_II003860	2	0.0209512	XPG I-region family protein
BBOV_I001120	2	0.0209512	SmORF
BBOV_III002290	2	0.0209512	cytochrome c oxidase assembly protein, putative
BBOV_I002750	2	0.0209512	hypothetical protein
BBOV_II005580	2	0.0209512	hypothetical protein
BBOV_III007650	2	0.0209512	WD domain, G-beta repeat containing protein
BBOV_II005290	2	0.0209512	ADP-ribosylation factor, putative
XBBk007065	2	0.0209512	ring finger domain containing protein
BBOV_IV007770	2	0.0209512	hypothetical protein
BBOV_II005390	2	0.0209512	DnaJ domain containing protein
BBOV_II000710	2	0.0209512	hypothetical protein
BBOV_II007360	2	0.0209512	Thioredoxin-like protein 2
BBOV_III005040	2	0.0209512	hypothetical protein
BBOV_IV006730	2	0.0209512	single stranded G-strand telomeric DNA-binding protein, putative
BBOV_III000310	2	0.0209512	proteasome A-type and B-type family protein
BBOV_IV011600	2	0.0209512	hypothetical protein
BBOV_IV000850	2	0.0209512	conserved hypothetical protein
BBOV_IV006390	2	0.0209512	SmORF
XBBk032233	2	0.0209512	hypothetical protein
BBOV_I000560	2	0.0209512	conserved hypothetical protein
BBOV_IV011320	2	0.0209512	conserved hypothetical protein
BBOV_I003350	2	0.0209512	conserved hypothetical protein
BBOV_IV005590	2	0.0209512	hypothetical protein
BBOV_IV010150	2	0.0209512	hypothetical protein
XBBk011079	2	0.0209512	hypothetical protein
BBOV_IV006740	2	0.0209512	thioredoxin family protein
XBBk024079	2	0.0209512	hypothetical protein
BBOV_IV008010	2	0.0209512	conserved hypothetical protein
BBOV_II003110	2	0.0209512	60S ribosomal protein L12 protein, putative
BBOV_III007010	2	0.0209512	hypothetical protein
BBOV_IV011550	2	0.0209512	aspartyl aminopeptidase , putative
BBOV_III001120	2	0.0209512	GDP dissociation inhibitor rabGDI, putative
BBOV_IV006270	2	0.0209512	conserved hypothetical protein
BBOV_I002290	2	0.0209512	4-methyl-5(B-hydroxyethyl)-thiazol monophosphate biosynthesis enzyme, putative
BBOV_III009510	2	0.0209512	NAC domain containing protein
BBOV_II004640	2	0.0209512	vesicle transport protein, putative
BBOV_I002880	2	0.0209512	hypothetical protein
BBOV_IV002660	2	0.0209512	hypothetical protein
BBOV_IV005720	2	0.0209512	conserved hypothetical protein
XBBk008086	2	0.0209512	variant erythrocyte surface antigen- alpha subunit
BBOV_II002820	2	0.0209512	membrane protein, putative
BBOV_IV001750	2	0.0209512	hypothetical protein
BBOV_III007150	2	0.0209512	conserved hypothetical protein
BBOV_I004870	2	0.0209512	ribonucleoside-diphosphate reductase large chain
BBOV_IV002990	2	0.0209512	conserved hypothetical protein
XBBk029209	2	0.0209512	hypothetical protein, conserved in Plasmodium species
BBOV_II005990	2	0.0209512	nucleolar protein-like protein with NOL1/NOP2/sun family putative RNA methylase domain
BBOV_IV009650	2	0.0209512	ubiquitin-conjugating enzyme subunit, putative
BBOV_III000240	2	0.0209512	hypothetical protein
BBOV_IV009790	2	0.0209512	actin, putative
BBOV_IV002980	2	0.0209512	eukaryotic initiation factor 4G middle domain containing protein
XBBk016260	2	0.0209512	hypothetical protein
BBOV_I004470	2	0.0209512	conserved hypothetical protein
XBBk002096	2	0.0209512	30s ribosomal protein s6-like protein
BBOV_III002110	2	0.0209512	conserved hypothetical protein
BBOV_III006270	2	0.0209512	DNA / pantothenate metabolism flavoprotein
BBOV_I004330	2	0.0209512	hypothetical protein
BBOV_III001080	2	0.0209512	hypothetical protein
BBOV_IV003630	2	0.0209512	phospholipid-translocating P-type ATPase, putative
BBOV_III000780	2	0.0209512	Rab1b
BBOV_III005420	2	0.0209512	tetratricopeptide repeat domain containing protein
BBOV_IV010020	2	0.0209512	P-type ATPase4, putative
XBBk016102	2	0.0209512	hypothetical protein
XBBk020103	2	0.0209512	hypothetical protein
XBBk002103	2	0.0209512	hypothetical protein
BBOV_II002250	2	0.0209512	tyrosyl-tRNA synthetase, putative
XBBk009373	2	0.0209512	hypothetical protein
BBOV_II002660	2	0.0209512	hypothetical protein
BBOV_IV006450	2	0.0209512	conserved hypothetical protein
BBOV_III011610	2	0.0209512	RNA pseudouridylate synthase family protein
BBOV_IV003160	2	0.0209512	conserved hypothetical protein
BBOV_I000750	2	0.0209512	conserved hypothetical protein
XBBk013110	2	0.0209512	hypothetical protein
BBOV_IV004550	2	0.0209512	ribosomal protein L38e, putative
BBOV_II005490	2	0.0209512	DEAD/DEAH box helicase family protein
XBBk030151	2	0.0209512	hypothetical protein
BBOV_III007870	2	0.0209512	conserved hypothetical protein
BBOV_III003840	2	0.0209512	hypothetical protein
BBOV_II001680	2	0.0209512	hypothetical protein
BBOV_II007060	2	0.0209512	50S ribosomal subunit protein L28, putative
BBOV_III010350	2	0.0209512	MCM2/3/5 family protein
BBOV_III001600	2	0.0209512	hypothetical protein
BBOV_IV003870	2	0.0209512	molybdenum cofactor synthesis protein 3 / molybdopterin synthase sulphurylase, putative
BBOV_IV010210	2	0.0209512	membrane protein, putative
BBOV_IV007830	2	0.0209512	serine/threonine protein kinase, putative
XBBk016115	2	0.0209512	hypothetical protein
BBOV_IV005320	2	0.0209512	hypothetical protein
BBOV_I000520	2	0.0209512	conserved hypothetical protein
BBOV_IV003650	2	0.0209512	hypothetical protein
BBOV_IV003080	2	0.0209512	replication factor C 38 kDa subunit
BBOV_IV002010	2	0.0209512	conserved hypothetical protein
BBOV_III003240	2	0.0209512	conserved hypothetical protein
XBBk001120	2	0.0209512	hypothetical protein
BBOV_IV011470	2	0.0209512	conserved hypothetical protein
BBOV_II001900	2	0.0209512	Histone H2A protein
BBOV_IV008670	2	0.0209512	hypothetical protein
XBBk004148	2	0.0209512	hypothetical protein
BBOV_III003490	2	0.0209512	conserved hypothetical protein
BBOV_III006260	2	0.0209512	60S acidic ribosomal protein P2 (L12EI)
BBOV_II006150	2	0.0209512	hypothetical protein
BBOV_II004850	2	0.0209512	hypothetical protein
BBOV_IV006310	2	0.0209512	41K blood stage antigen precursor 41-3
BBOV_III009760	2	0.0209512	amidase family protein
BBOV_III010820	2	0.0209512	conserved hypothetical protein
BBOV_I000930	2	0.0209512	poly(A) polymerase PAP, putative
BBOV_IV011000	2	0.0209512	hypothetical protein
BBOV_III007680	2	0.0209512	RuvB DNA helicase, putative
BBOV_I001980	2	0.0209512	membrane protein, putative
BBOV_IV000370	2	0.0209512	hypothetical protein
BBOV_III003090	2	0.0209512	variant erythrocyte surface antigen-1, beta subunit
BBOV_IV011510	2	0.0209512	hypothetical protein
BBOV_IV001740	2	0.0209512	hypothetical protein
BBOV_IV001520	2	0.0209512	DNA ligase I
BBOV_I002070	2	0.0209512	2-oxoglutarate dehydrogenase E1 component , putative
BBOV_III011280	2	0.0209512	transporter, major facilitator family protein
XBBk016133	2	0.0209512	hypothetical protein
BBOV_II007580	2	0.0209512	hypothetical protein
BBOV_IV000020	2	0.0209512	membrane protein, putative
XBBk016136	2	0.0209512	guanine nucleotide-binding protein subunit beta-like protein 1
XBBk019136	2	0.0209512	hypothetical protein
BBOV_II001720	2	0.0209512	serine threonine phosphatase 2C containing protein, putative
XBBk012137	2	0.0209512	hypothetical protein
BBOV_III005760	2	0.0209512	eukaryotic translation initiation factor 3, subunit 6, putative
BBOV_I004380	2	0.0209512	conserved hypothetical protein
BBOV_III010960	2	0.0209512	aminotransferase, classes I and II family protein
BBOV_II002500	2	0.0209512	hypothetical protein
BBOV_IV007420	2	0.0209512	membrane protein, putative
BBOV_III003550	2	0.0209512	hypothetical protein
BBOV_II001020	2	0.0209512	hypothetical protein
BBOV_III001260	2	0.0209512	Met-10+ like-protein
BBOV_IV010670	2	0.0209512	DnaJ domain containing protein
BBOV_III011640	2	0.0209512	Vps53-like family protein
BBOV_IV007430	2	0.0209512	hypothetical protein
BBOV_I002700	2	0.0209512	hypothetical protein
XBBk014178	2	0.0209512	hypothetical protein
BBOV_III007480	2	0.0209512	hypothetical protein
BBOV_I004410	2	0.0209512	conserved hypothetical protein
XBBk016151	2	0.0209512	hypothetical protein
XBBk023151	2	0.0209512	ran-interacting mog1 domain containing protein
BBOV_III010480	2	0.0209512	replication factor-a protein 1 (rpa1) family protein
BBOV_III004100	2	0.0209512	conserved hypothetical protein
BBOV_IV011540	2	0.0209512	transmembrane CLPTM1 family protein
BBOV_IV011660	2	0.0209512	tyrosine phosphatase, putative
BBOV_II007530	2	0.0209512	hypothetical protein
BBOV_II000460	2	0.0209512	hypothetical protein
BBOV_III006950	2	0.0209512	elongation factor Tu GTP binding domain containing protein
BBOV_III008060	2	0.0209512	hypothetical protein
XBBk016169	2	0.0209512	hypothetical protein
BBOV_I004370	2	0.0209512	conserved hypothetical protein
BBOV_II003990	2	0.0209512	hypothetical protein
XBBk002160	2	0.0209512	hypothetical protein
XBBk006161	2	0.0209512	hypothetical protein
BBOV_I004540	2	0.0209512	hypothetical protein
BBOV_III004000	2	0.0209512	conserved hypothetical protein
BBOV_II006160	2	0.0209512	guanylate kinase, putative
BBOV_III003390	2	0.0209512	RNA recognition motif domain containing protein
BBOV_IV001280	2	0.0209512	hypothetical protein
BBOV_II003460	2	0.0209512	60S ribosomal protein L36
BBOV_IV010390	2	0.0209512	glutamate dehydrogenase, putative
BBOV_III007380	2	0.0209512	heat shock protein 90
BBOV_IV005900	2	0.0209512	conserved hypothetical protein
BBOV_IV005510	2	0.0209512	WD domain, G-beta repeat containing protein
XBBk018167	2	0.0209512	hypothetical protein
BBOV_IV011090	2	0.0209512	hypothetical protein
BBOV_II002810	2	0.0209512	t-SNARE protein, putative
XBBk005321	2	0.0209512	hypothetical protein
BBOV_III004120	2	0.0209512	U2 small nuclear ribonucleoprotein B', putative
XBBk027381	2	0.0209512	hypothetical protein
BBOV_III008280	2	0.0209512	YEATS family protein
XBBk026176	2	0.0209512	hypothetical protein
BBOV_IV006530	2	0.0209512	MIF4G/MA3 domains containing protein
BBOV_III000010	2	0.0209512	membrane protein, putative
BBOV_II004050	2	0.0209512	u5 small nuclear ribonuclear protein, putative
BBOV_III010630	2	0.0209512	ubiquitin carboxyl-terminal hydrolase, family 1 protein
BBOV_III001900	2	0.0209512	MT-A70 family protein
XBBk006302	2	0.0209512	variant erythrocyte surface antigen- beta subunit
BBOV_III007300	2	0.0209512	hypothetical protein
BBOV_III004350	2	0.0209512	nucleolar GTP-binding protein 1, putative
BBOV_III009980	2	0.0209512	hypothetical protein
BBOV_III007030	2	0.0209512	hypothetical protein
BBOV_IV005410	2	0.0209512	conserved hypothetical protein
BBOV_I004770	2	0.0209512	hypothetical protein
BBOV_III002220	2	0.0209512	hypothetical protein
BBOV_III000620	2	0.0209512	hydrolase, NUDIX family protein
BBOV_IV001630	2	0.0209512	cleavage and polyadenylation specifity factor
BBOV_II003180	2	0.0209512	NLI interacting factor-like phosphatase family protein
BBOV_III005430	2	0.0209512	hypothetical protein
BBOV_III005050	2	0.0209512	WD domain, G-beta repeat containing protein
BBOV_IV001140	2	0.0209512	conserved hypothetical protein
XBBk005190	2	0.0209512	hypothetical protein
BBOV_III008730	2	0.0209512	DEAD/DEAH box helicase domain containing protein
XBBk026192	2	0.0209512	hypothetical protein
BBOV_II003220	2	0.0209512	conserved hypothetical protein
BBOV_IV005270	2	0.0209512	membrane protein, putative
BBOV_I005290	2	0.0209512	variant erythrocyte surface antigen-1, putative
BBOV_III001580	2	0.0209512	60S ribosomal protein L23, putative
BBOV_III008540	2	0.0209512	Dcp1-like decapping family protein
BBOV_III003710	2	0.0209512	hypothetical protein
BBOV_III005250	2	0.0209512	hypothetical protein
BBOV_I004480	2	0.0209512	chaperonin, 10 kDa domain containing protein
BBOV_III011200	2	0.0209512	hypothetical protein
BBOV_III000210	2	0.0209512	hypothetical protein
BBOV_I000570	2	0.0209512	conserved hypothetical protein
BBOV_II003140	2	0.0209512	conserved hypothetical protein
BBOV_II004250	2	0.0209512	ribosomal protein L7Ae-related protein, putative
BBOV_III010540	2	0.0209512	Zinc finger C-x8-C-x5-C-x3-H type domain containing protein
BBOV_II005450	2	0.0209512	hypothetical protein
BBOV_III006440	2	0.0209512	thymidylate kinase, putative
BBOV_II001300	2	0.0209512	lipoamide acyltransferase component of branched-chain alpha-keto acid dehydrogenase complex, mitochondrial precursor, putative
BBOV_III004460	2	0.0209512	PP-loop family protein
BBOV_IV009500	2	0.0209512	DEAD/DEAH box helicase protein family
BBOV_IV005520	2	0.0209512	mitogen-activated protein kinase, putative
BBOV_I003180	2	0.0209512	ABC transporter, ATP-binding protein domain containing protein
BBOV_III011550	2	0.0209512	translation initiation factor eIF-1A, putative
BBOV_III007550	2	0.0209512	protein kinase domain containing protein
BBOV_IV002760	2	0.0209512	ribosomal protein L37a, putative
XBBk002220	2	0.0209512	hypothetical protein
BBOV_II003740	2	0.0209512	conserved hypothetical protein
BBOV_IV004140	2	0.0209512	hypothetical protein
BBOV_I000480	2	0.0209512	tat-binding protein-like protein
XBBk008244	2	0.0209512	hypothetical protein
XBBk003306	2	0.0209512	hypothetical protein
XBBk006225	2	0.0209512	isxac3 transposase
BBOV_IV010950	2	0.0209512	tyrosyl-tRNA synthetase, putative
BBOV_III003460	2	0.0209512	conserved hypothetical protein
BBOV_IV000740	2	0.0209512	Sec 24 protein transport protein, putative
BBOV_I003310	2	0.0209512	ankyrin repeat domain containing protein
BBOV_IV001690	2	0.0209512	aspartyl-tRNA synthetase, putative
BBOV_IV000470	2	0.0209512	ABC1family protein, putative
XBBk003343	2	0.0209512	hypothetical protein
BBOV_III003910	2	0.0209512	conserved hypothetical protein
BBOV_IV001080	2	0.0209512	hypothetical protein
BBOV_I001090	2	0.0209512	hypothetical protein
XBBk018239	2	0.0209512	hypothetical protein
BBOV_III008390	2	0.0209512	valyl-tRNA synthetase, putative
XBBk009239	2	0.0209512	membrane protein
BBOV_II006410	2	0.0209512	hypothetical protein
BBOV_III004440	2	0.0209512	conserved hypothetical protein
BBOV_IV001860	2	0.0209512	conserved hypothetical protein
BBOV_III003620	2	0.0209512	conserved hypothetical protein
BBOV_III009410	2	0.0209512	MYG1 protein, putative
BBOV_I003100	2	0.0209512	conserved hypothetical protein
BBOV_III002280	2	0.0209512	methionine aminopeptidase, type II family protein
BBOV_IV000290	2	0.0209512	conserved membrane protein
BBOV_IV003750	2	0.0209512	hypothetical protein
XBBk001246	2	0.0209512	hypothetical protein
XBBk024246	2	0.0209512	hypothetical protein
BBOV_III007850	2	0.0209512	acetyltransferase, GNAT family protein
BBOV_III011710	2	0.0209512	hypothetical protein
BBOV_III006960	2	0.0209512	nucleolar protein,Nop52 family protein
BBOV_II003370	2	0.0209512	Sec1 family protein
BBOV_IV006930	2	0.0209512	hypothetical protein
BBOV_III005230	2	0.0209512	ATP-dependent metalloprotease FtsH family protein
BBOV_I001100	2	0.0209512	membrane protein, putative
BBOV_I000400	2	0.0209512	ATPase, AAA family domain containing protein
BBOV_IV005150	2	0.0209512	HECT-domain (ubiquitin-transferase) containing protein
BBOV_II003070	2	0.0209512	conserved hypothetical protein
BBOV_IV008140	2	0.0209512	ABC transporter ATP-binding protein
BBOV_II004570	2	0.0209512	40S ribosomal protein S11, putative
BBOV_IV004340	2	0.0209512	membrane protein, putative
BBOV_III000630	2	0.0209512	conserved hypothetical protein
BBOV_IV007490	2	0.0209512	pre-mRNA splicing factor, putative
BBOV_IV003760	2	0.0209512	actin-related protein, putative
BBOV_III002020	2	0.0209512	hypothetical protein
XBBk006381	2	0.0209512	hypothetical protein
BBOV_I002640	2	0.0209512	hypothetical protein
XBBk004384	2	0.0209512	hypothetical protein
BBOV_III003610	2	0.0209512	26S proteasome non-ATPase regulatory subunit Nin1/mts3 family protein
BBOV_IV005210	2	0.0209512	tetratricopeptide repeat containing domain protein
XBBk009282	2	0.0209512	hypothetical protein
BBOV_II004740	2	0.0209512	hypothetical protein
BBOV_II001330	2	0.0209512	hypothetical protein
BBOV_I000410	2	0.0209512	formate/nitrite transporter family protein, putative
BBOV_III008140	2	0.0209512	hypothetical protein
BBOV_I004490	2	0.0209512	peptidyl-prolyl cis-trans isomerase, cyclophilin-type
BBOV_III009820	2	0.0209512	hypothetical protein
BBOV_II000730	2	0.0209512	hypothetical protein
XBBk002297	2	0.0209512	hypothetical protein
BBOV_II003490	2	0.0209512	DnaJ protein, putative
BBOV_I004110	2	0.0209512	ribosomal protein L17, putative
BBOV_III009520	2	0.0209512	conserved hypothetical protein
BBOV_IV005030	2	0.0209512	T-complex protein 1 delta subunit, putative
BBOV_IV010550	2	0.0209512	conserved hypothetical protein
BBOV_II007220	2	0.0209512	exportin 1, putative
BBOV_III006150	2	0.0209512	ribosomal protein S9, putative
BBOV_III006000	2	0.0209512	SET domain containing protein
BBOV_IV008200	2	0.0209512	membrane protein, putative
BBOV_III003230	2	0.0209512	WD domain, G-beta repeat domain containing protein
BBOV_IV008360	2	0.0209512	cell division control protein 48, putative
BBOV_II003560	2	0.0209512	conserved hypothetical protein
BBOV_III009910	2	0.0209512	hypothetical protein
BBOV_IV009980	2	0.0209512	ribosomal protein S16, putative
BBOV_III008330	2	0.0209512	hypothetical protein
BBOV_IV006200	2	0.0209512	hypothetical protein
BBOV_II006850	2	0.0209512	hypothetical protein
BBOV_I001550	2	0.0209512	conserved hypothetical protein
BBOV_III010720	2	0.0209512	hypothetical protein
BBOV_IV001200	2	0.0209512	DEAD/DEAH box helicase, putative
BBOV_II006950	2	0.0209512	acyltransferase family protein
XBBk024365	2	0.0209512	hypothetical protein
BBOV_III009260	1	0.0104756	hypothetical protein
BBOV_II002390	1	0.0104756	micro-fibrillar-associated protein 1 C-terminus containing protein
BBOV_IV002750	1	0.0104756	eIF-4A-like DEAD family RNA helicase, putative
BBOV_III003980	1	0.0104756	hypothetical protein
BBOV_II001490	1	0.0104756	vacuolar ATPase subunit B
XBBk012004	1	0.0104756	hypothetical protein
BBOV_IV000300	1	0.0104756	Der1-like family, putative
BBOV_IV009730	1	0.0104756	hypothetical protein
BBOV_I002090	1	0.0104756	hypothetical protein
BBOV_IV010990	1	0.0104756	eukaryotic initiation factor 4A-3 (eIF4A-3) , putative
BBOV_II006250	1	0.0104756	conserved hypothetical protein
BBOV_I002570	1	0.0104756	hypothetical protein
BBOV_I001860	1	0.0104756	histone H3, putative
BBOV_III010600	1	0.0104756	conserved hypothetical protein
BBOV_II006830	1	0.0104756	variant erythrocyte surface antigen-1, alpha subunit
BBOV_IV004890	1	0.0104756	membrane protein, putative
BBOV_IV005220	1	0.0104756	serine/threonin protein phosphatase, putative
BBOV_IV002550	1	0.0104756	DNA repair endonuclease, putative
XBBk012009	1	0.0104756	conserved plasmodium protein
XBBk008009	1	0.0104756	membrane
BBOV_IV008270	1	0.0104756	regulator of ribosome biosynthesis, putative
BBOV_III007120	1	0.0104756	hypothetical protein
XBBk020010	1	0.0104756	membrane
BBOV_III011860	1	0.0104756	hypothetical protein
BBOV_IV003500	1	0.0104756	hypothetical protein
BBOV_III011120	1	0.0104756	conserved hypothetical protein
BBOV_I004400	1	0.0104756	hypothetical protein
BBOV_I004170	1	0.0104756	glycerol kinase, putative
BBOV_III000060	1	0.0104756	membrane protein, putative
BBOV_IV005180	1	0.0104756	conserved hypothetical protein
BBOV_III002870	1	0.0104756	signal peptidase family protein
BBOV_I002230	1	0.0104756	hypothetical protein
BBOV_IV006350	1	0.0104756	hypothetical protein
XBBk028014	1	0.0104756	hypothetical protein
BBOV_IV002360	1	0.0104756	hypothetical protein
BBOV_I000820	1	0.0104756	kelch repeat domain containing protein
BBOV_III002050	1	0.0104756	conserved hypothetical protein
XBBk011016	1	0.0104756	hypothetical protein
BBOV_III009070	1	0.0104756	SET domain containing protein
XBBk017018	1	0.0104756	spherical body protein 2 truncated copy 2
BBOV_II005260	1	0.0104756	conserved hypothetical protein
BBOV_IV009770	1	0.0104756	conserved hypothetical protein
BBOV_IV000820	1	0.0104756	cytochrome c oxidase assembly protein Cox11 subunit
BBOV_IV002480	1	0.0104756	hypothetical protein
BBOV_IV006190	1	0.0104756	hypothetical protein
BBOV_II007340	1	0.0104756	erythrocyte membrane-associated antigen
XBBk008023	1	0.0104756	hypothetical protein
BBOV_II004260	1	0.0104756	ran binding-like protein 1
XBBk005024	1	0.0104756	variant erythrocyte surface antigen- beta subunit
BBOV_IV002370	1	0.0104756	leucyl-tRNA synthetase, putative
BBOV_III007580	1	0.0104756	hypothetical protein
BBOV_II000350	1	0.0104756	hypothetical protein
BBOV_III000910	1	0.0104756	conserved hypothetical protein
BBOV_III007900	1	0.0104756	conserved hypothetical protein
BBOV_II002190	1	0.0104756	hypothetical protein
BBOV_IV004490	1	0.0104756	tetratricopeptide repeat (TPR)-/ U-box domain-containing protein
BBOV_IV001680	1	0.0104756	ribosomal protein L34, putative
BBOV_III008490	1	0.0104756	surp module family protein
XBBk008027	1	0.0104756	hypothetical protein
XBBk004029	1	0.0104756	hypothetical protein BEWA_001180
BBOV_III010800	1	0.0104756	conserved hypothetical protein
BBOV_III000180	1	0.0104756	conserved hypothetical protein
XBBk009030	1	0.0104756	hypothetical protein
BBOV_III000190	1	0.0104756	p68 RNA helicase protein, putative
BBOV_II001090	1	0.0104756	root hair defective 3 GTP binding protein, putative
BBOV_III003310	1	0.0104756	hypothetical protein
BBOV_IV009460	1	0.0104756	hypothetical protein
BBOV_II001440	1	0.0104756	hypothetical protein
BBOV_II003640	1	0.0104756	transportin, putative
BBOV_II006550	1	0.0104756	hypothetical protein
BBOV_III008340	1	0.0104756	hypothetical protein
BBOV_IV010700	1	0.0104756	ubiquitin-conjugating enzyme, putative
BBOV_IV008920	1	0.0104756	hypothetical protein
XBBk027035	1	0.0104756	hypothetical protein
XBBk017036	1	0.0104756	hypothetical protein
BBOV_IV007380	1	0.0104756	conserved hypothetical protein
BBOV_IV001810	1	0.0104756	transcriptional factor 2 subunit
XBBk031037	1	0.0104756	hypothetical protein
XBBk025038	1	0.0104756	membrane
BBOV_IV006760	1	0.0104756	methionine aminopeptidase, putative
BBOV_III002440	1	0.0104756	DnaJ domain containing protein
BBOV_I004450	1	0.0104756	proteasome beta 2 subunit, putative
BBOV_IV002200	1	0.0104756	DEAD/DEAH box helicase, putative
XBBk030039	1	0.0104756	hypothetical protein
BBOV_III002550	1	0.0104756	protein prenyltransferase alpha subunit repeat domain containing protein
XBBk002040	1	0.0104756	hypothetical protein
BBOV_I001880	1	0.0104756	conserved hypothetical protein
XBBk023041	1	0.0104756	membrane
XBBk008041	1	0.0104756	variant erythrocyte surface antigen- beta subunit
BBOV_II001350	1	0.0104756	hypothetical protein
XBBk026042	1	0.0104756	hypothetical protein
BBOV_II000530	1	0.0104756	hypothetical protein
BBOV_I000180	1	0.0104756	histone-like transcription factor domain containing protein
BBOV_IV002060	1	0.0104756	proteasome subunit beta type 4
BBOV_IV006950	1	0.0104756	splicing factor, putative
BBOV_I001180	1	0.0104756	SmORF
BBOV_I000810	1	0.0104756	conserved hypothetical protein
XBBk032045	1	0.0104756	hypothetical protein
XBBk006045	1	0.0104756	SmORF
BBOV_II004430	1	0.0104756	Plasmodium falciparum CPW-WPC domain containing protein
BBOV_II005800	1	0.0104756	hypothetical protein
BBOV_III011650	1	0.0104756	alanyl-tRNA synthetase family protein
BBOV_IV008260	1	0.0104756	co-chaperone GrpE, putative
XBBk002049	1	0.0104756	guanine nucleotide-binding protein subunit beta-like protein 1
BBOV_III010400	1	0.0104756	long-chain acyl-CoA synthetase, putative
XBBk031050	1	0.0104756	hypothetical protein
BBOV_IV000840	1	0.0104756	hypothetical protein
BBOV_III009600	1	0.0104756	hypothetical protein
BBOV_II003280	1	0.0104756	DEAD box RNA helicase, putative
BBOV_IV002210	1	0.0104756	replication factor C subunit 4
BBOV_IV006380	1	0.0104756	variant erythrocyte surface antigen-1, alpha subunit
XBBk029053	1	0.0104756	hypothetical protein
BBOV_III006620	1	0.0104756	hypothetical protein
XBBk007053	1	0.0104756	hypothetical protein
XBBk010055	1	0.0104756	hypothetical protein
XBBk010056	1	0.0104756	hypothetical protein
XBBk024056	1	0.0104756	fe mn superoxide
BBOV_III003570	1	0.0104756	ribosomal protein L24e, putative
XBBk001057	1	0.0104756	hypothetical protein
BBOV_IV000690	1	0.0104756	polynucleotide kinase 3'-phosphatase, putative
XBBk003058	1	0.0104756	hypothetical protein
BBOV_II001280	1	0.0104756	DHHC zinc finger domain/ankyrin repeat containing protein
XBBk028059	1	0.0104756	hypothetical protein
XBBk007059	1	0.0104756	hypothetical protein
XBBk013061	1	0.0104756	hypothetical protein
BBOV_IV004930	1	0.0104756	hypothetical protein
XBBk009061	1	0.0104756	hypothetical protein
XBBk011062	1	0.0104756	hypothetical protein
BBOV_II006960	1	0.0104756	vacuolar sorting protein 9 (VPS9) domain containing protein
XBBk016063	1	0.0104756	bis(5 -nucleosyl)-tetraphosphatase
BBOV_V000130	1	0.0104756	rpoB
BBOV_III008970	1	0.0104756	vacuolar protein sorting 29, putative
BBOV_III000150	1	0.0104756	hypothetical protein
BBOV_II007210	1	0.0104756	hypothetical protein
BBOV_II002180	1	0.0104756	ribosomal RNA large subunit methyltransferase J protein, putative
BBOV_I002660	1	0.0104756	cysteine desulfurase, putative
BBOV_III009460	1	0.0104756	conserved hypothetical protein
BBOV_III006890	1	0.0104756	conserved hypothetical protein
BBOV_III005810	1	0.0104756	Surp module domain containing protein
XBBk008069	1	0.0104756	hypothetical protein
BBOV_III010950	1	0.0104756	conserved hypothetical protein
BBOV_IV011700	1	0.0104756	hypothetical protein
XBBk027070	1	0.0104756	unnamed protein product
BBOV_II007420	1	0.0104756	hypothetical protein
BBOV_I003440	1	0.0104756	tetratricopeptide repeat domain containing protein
BBOV_II006060	1	0.0104756	lariat-debranching enzyme, putative
BBOV_IV005980	1	0.0104756	hypothetical protein
BBOV_I002610	1	0.0104756	dihydrouridine synthase (Dus) domain containing protein
XBBk014074	1	0.0104756	hypothetical protein
BBOV_II005880	1	0.0104756	hypothetical protein
XBBk024074	1	0.0104756	hypothetical protein
BBOV_IV009340	1	0.0104756	hypothetical protein
XBBk005074	1	0.0104756	hypothetical protein
XBBk007074	1	0.0104756	hypothetical protein
BBOV_IV009150	1	0.0104756	hypothetical protein
BBOV_IV010560	1	0.0104756	lysophospholipase, putative
XBBk006076	1	0.0104756	hypothetical protein
BBOV_I004200	1	0.0104756	DEAD/DEAH box helicase and helicase conserved C-terminal domain containing protein
XBBk004077	1	0.0104756	hypothetical protein
BBOV_II002740	1	0.0104756	proteolipid subunit c, putative
XBBk010079	1	0.0104756	hypothetical protein
BBOV_II005620	1	0.0104756	hypothetical protein
BBOV_IV010460	1	0.0104756	GTPase subfamily protein
BBOV_IV007180	1	0.0104756	hypothetical protein
XBBk004080	1	0.0104756	hypothetical protein
BBOV_III002580	1	0.0104756	hypothetical protein
BBOV_IV001100	1	0.0104756	hypothetical protein
BBOV_I002210	1	0.0104756	syntaxin binding protein, putative
BBOV_IV009180	1	0.0104756	hypothetical protein
XBBk024083	1	0.0104756	signal peptide-containing protein
BBOV_II003310	1	0.0104756	hypothetical protein
BBOV_III003430	1	0.0104756	hypothetical protein
BBOV_III003530	1	0.0104756	conserved hypothetical protein
BBOV_II004690	1	0.0104756	eukaryotic membrane protein, putative
BBOV_II006340	1	0.0104756	peptidyl-prolyl cis-trans isomerase, cyclophilin-type family protein
BBOV_IV002020	1	0.0104756	hypothetical protein
BBOV_I004320	1	0.0104756	hypothetical protein
BBOV_IV005250	1	0.0104756	conserved hypothetical protein
BBOV_IV011120	1	0.0104756	hypothetical protein
BBOV_II005730	1	0.0104756	TAFII55 protein conserved region containing protein
BBOV_IV003030	1	0.0104756	cell division cycle 5-like protein
BBOV_III010650	1	0.0104756	conserved hypothetical protein
XBBk030088	1	0.0104756	hypothetical protein
BBOV_IV007340	1	0.0104756	hypothetical protein
XBBk010089	1	0.0104756	hypothetical protein
BBOV_IV006180	1	0.0104756	Ufm1-conjugating enzyme 1, putative
BBOV_III005960	1	0.0104756	tRNA methyl transferase family protein
BBOV_IV005580	1	0.0104756	hypothetical protein
BBOV_II005550	1	0.0104756	hypothetical protein
BBOV_III002380	1	0.0104756	hypothetical protein
BBOV_III007930	1	0.0104756	conserved hypothetical protein
XBBk006091	1	0.0104756	translation initiation factor if-3
BBOV_I001110	1	0.0104756	membrane protein, putative
BBOV_III002970	1	0.0104756	hypothetical protein
BBOV_II001240	1	0.0104756	hypothetical protein
BBOV_II007610	1	0.0104756	conserved hypothetical protein
XBBk010093	1	0.0104756	hypothetical protein BEWA_015340
BBOV_III002000	1	0.0104756	BOP1NT (NUC169) domain containing protein
XBBk005095	1	0.0104756	hypothetical protein
BBOV_II007440	1	0.0104756	ubiquinone biosynthesis O-methyltransferase family protein
BBOV_II007020	1	0.0104756	CAF1 family ribonuclease containing protein
XBBk008097	1	0.0104756	immunodominant interspersed repeat antigen
BBOV_II006760	1	0.0104756	clathrin coat assembly protein, putative
BBOV_III000750	1	0.0104756	hypothetical protein
XBBk028098	1	0.0104756	variant erythrocyte surface antigen- alpha subunit
BBOV_IV008090	1	0.0104756	ribosomal protein L35
BBOV_I002970	1	0.0104756	phosphatidylinositol 3- and 4-kinase domain containing protein
BBOV_IV006990	1	0.0104756	cell cycle control related protein, putative
BBOV_III011770	1	0.0104756	hypothetical protein
BBOV_III011840	1	0.0104756	glutamyl-tRNA synthetase family protein
BBOV_IV009840	1	0.0104756	hypothetical protein
XBBk018101	1	0.0104756	hypothetical protein
XBBk031101	1	0.0104756	hypothetical protein
BBOV_I000490	1	0.0104756	hypothetical protein
BBOV_III004040	1	0.0104756	Dullard-like phosphatase domain containing protein
BBOV_III002920	1	0.0104756	RecF/RecN/SMC N terminal domain containing protein
BBOV_IV008730	1	0.0104756	CwfJ C-terminus 1-like protein, putative
BBOV_II002900	1	0.0104756	u6 snRNA-associated sm-like protein, putative
XBBk007104	1	0.0104756	hypothetical protein
BBOV_IV008860	1	0.0104756	hypothetical protein
XBBk003105	1	0.0104756	hypothetical protein
BBOV_III007140	1	0.0104756	variant erythrocyte surface antigen-1 family protein
BBOV_III003750	1	0.0104756	SNARE domain containing protein
BBOV_III006700	1	0.0104756	hypothetical protein
BBOV_III005200	1	0.0104756	ThiF family protein
BBOV_II005160	1	0.0104756	DNA replication licensing factor MCM4
BBOV_II000100	1	0.0104756	variant erythrocyte surface antigen-1, beta subunit
XBBk001108	1	0.0104756	hypothetical protein
XBBk025108	1	0.0104756	cytochrome oxidase subunit iii
BBOV_IV011830	1	0.0104756	hypothetical protein
BBOV_III002460	1	0.0104756	ribose 5-phosphate isomerase A family protein
XBBk026110	1	0.0104756	hypothetical protein
BBOV_III001130	1	0.0104756	hypothetical protein
BBOV_IV008230	1	0.0104756	mitochondrial inner membrane translocase subunit TIM44, putative
BBOV_II006420	1	0.0104756	Mitochondrial carrier protein, putative
XBBk027111	1	0.0104756	mitochondrial carrier
BBOV_IV011410	1	0.0104756	ATP-dependent RNA helicase, putative
BBOV_III000250	1	0.0104756	conserved hypothetical protein
BBOV_III009120	1	0.0104756	protein kinase domain containing protein
XBBk015112	1	0.0104756	hypothetical protein
BBOV_III005340	1	0.0104756	hypothetical protein
BBOV_III001770	1	0.0104756	conserved hypothetical protein
XBBk023113	1	0.0104756	hypothetical protein
BBOV_IV004770	1	0.0104756	hypothetical protein
BBOV_IV012020	1	0.0104756	hypothetical protein
BBOV_III004250	1	0.0104756	SCO1/SenC family protein
XBBk017115	1	0.0104756	hypothetical protein
BBOV_III009880	1	0.0104756	armadillo/beta-catenin-like repeat domain containing protein
BBOV_IV011390	1	0.0104756	hypothetical protein
BBOV_IV011200	1	0.0104756	hypothetical protein
BBOV_II007810	1	0.0104756	variant erythrocyte surface antigen-1, alpha subunit
BBOV_IV010100	1	0.0104756	hypothetical protein
BBOV_IV002150	1	0.0104756	Tetratricopeptide repeat protein 1 (TPR)
XBBk030117	1	0.0104756	hypothetical protein
BBOV_III005400	1	0.0104756	conserved hypothetical protein
BBOV_I000910	1	0.0104756	Brix domain containing protein
BBOV_IV007330	1	0.0104756	hypothetical protein
BBOV_IV004060	1	0.0104756	6-phosphogluconate dehydrogenase, putative
BBOV_III004630	1	0.0104756	60S ribosomal protein L18ae, putative
BBOV_IV006470	1	0.0104756	hypothetical protein
XBBk003118	1	0.0104756	hypothetical protein
BBOV_IV003930	1	0.0104756	hypothetical protein
XBBk001119	1	0.0104756	trna pseudouridine
BBOV_I003630	1	0.0104756	glycine cleavage T-protein (aminomethyl transferase) domain containing protein
BBOV_III007210	1	0.0104756	conserved hypothetical protein
XBBk015120	1	0.0104756	hypothetical protein
XBBk004120	1	0.0104756	e2f-associated phosphoprotein
BBOV_IV009910	1	0.0104756	hypothetical protein
BBOV_II003750	1	0.0104756	hypothetical protein
BBOV_III009680	1	0.0104756	Glutamate/Leucine/Phenylalanine/Valine dehydrogenase family protein
BBOV_III004800	1	0.0104756	DNA polymerase alpha subunit B family protein
XBBk015123	1	0.0104756	variant erythrocyte surface antigen- alpha subunit
BBOV_III002960	1	0.0104756	conserved hypothetical protein
BBOV_III000140	1	0.0104756	conserved hypothetical protein
BBOV_IV004120	1	0.0104756	ZPR1 zinc-finger domain containing protein
BBOV_III000540	1	0.0104756	hypothetical protein
BBOV_II003510	1	0.0104756	conserved hypothetical protein
BBOV_I002130	1	0.0104756	hypothetical protein
BBOV_III010870	1	0.0104756	myristoyl-CoA:protein N-myristoyltransferase, N-terminal domain containing protein
BBOV_II005810	1	0.0104756	hypothetical protein
XBBk031127	1	0.0104756	membrane protein
BBOV_III003800	1	0.0104756	SCP-like extracellular protein family protein
BBOV_IV009600	1	0.0104756	DNA directed RNA polymerase
BBOV_III002030	1	0.0104756	WD domain, G-beta repeat containing protein
BBOV_IV008740	1	0.0104756	conserved hypothetical protein
BBOV_IV002500	1	0.0104756	pentatricopeptide repeat domain containing protein
BBOV_I004020	1	0.0104756	nucleolar GTP-binding protein 2, putative
BBOV_IV003510	1	0.0104756	ribosomal protein S14, putative
BBOV_IV004390	1	0.0104756	hypothetical protein
XBBk006132	1	0.0104756	hypothetical protein
BBOV_IV009610	1	0.0104756	U box domain containing protein
BBOV_IV001230	1	0.0104756	protein serine/threonine kinase 1
BBOV_III011690	1	0.0104756	hypothetical protein
XBBk030133	1	0.0104756	hypothetical protein
BBOV_IV004220	1	0.0104756	Bet3 transport protein, putative
BBOV_IV009630	1	0.0104756	snRNP Sm-like protein, putative
BBOV_II005420	1	0.0104756	hypothetical protein
BBOV_III010810	1	0.0104756	ribosomal protein S8 family protein
BBOV_I004100	1	0.0104756	conserved hypothetical protein
BBOV_IV008400	1	0.0104756	heat shock protein 90, putative
BBOV_II006660	1	0.0104756	hypothetical protein
BBOV_IV009620	1	0.0104756	hypothetical protein
BBOV_I004430	1	0.0104756	DNA repair protein, putative
BBOV_IV010010	1	0.0104756	hypothetical protein
BBOV_III006580	1	0.0104756	conserved hypothetical protein
XBBk003138	1	0.0104756	membrane protein
BBOV_II002710	1	0.0104756	proteasome A-type and B-type family protein
BBOV_II006860	1	0.0104756	WD domain, G-beta repeat containing protein
BBOV_III003130	1	0.0104756	protein kinase domain containing protein
BBOV_IV002900	1	0.0104756	elongation factor P, putative
XBBk002139	1	0.0104756	hypothetical protein
BBOV_II000450	1	0.0104756	hypothetical protein
BBOV_II005680	1	0.0104756	hypothetical protein
BBOV_II000760	1	0.0104756	protein kinase domain containing protein
BBOV_I005080	1	0.0104756	conserved hypothetical protein
BBOV_III002510	1	0.0104756	conserved hypothetical protein
XBBk002142	1	0.0104756	membrane
BBOV_I000340	1	0.0104756	conserved hypothetical protein
XBBk026143	1	0.0104756	hypothetical protein
BBOV_III006730	1	0.0104756	hypothetical protein
XBBk032143	1	0.0104756	hypothetical protein
BBOV_III000520	1	0.0104756	PHD-finger family protein
BBOV_IV009670	1	0.0104756	hypothetical protein
BBOV_II005110	1	0.0104756	hypothetical protein
BBOV_I002000	1	0.0104756	GTP-binding protein engB, putative
BBOV_IV000950	1	0.0104756	N-acetylglucosamine-1-phosphate transferase
XBBk008145	1	0.0104756	hypothetical protein
XBBk030146	1	0.0104756	mtn3 rag1ip-like protein
BBOV_II006470	1	0.0104756	41-2 protein antigen precursor
BBOV_II001560	1	0.0104756	hypothetical protein
XBBk003149	1	0.0104756	hypothetical protein
BBOV_II003820	1	0.0104756	sf-assemblin/beta giardin family protein
BBOV_III009620	1	0.0104756	Sec7 domain containing protein
BBOV_I000440	1	0.0104756	conserved hypothetical protein
XBBk014151	1	0.0104756	hypothetical protein
BBOV_IV011420	1	0.0104756	hypothetical protein
BBOV_II006400	1	0.0104756	hypothetical protein
BBOV_III000460	1	0.0104756	hypothetical protein
BBOV_III011700	1	0.0104756	hypothetical protein
BBOV_III010150	1	0.0104756	conserved hypothetical protein
BBOV_IV010930	1	0.0104756	hypothetical protein
XBBk017153	1	0.0104756	hypothetical protein
BBOV_IV008370	1	0.0104756	hypothetical protein
BBOV_III000770	1	0.0104756	conserved hypothetical protein
BBOV_II003570	1	0.0104756	bromodomain containing protein
BBOV_I000640	1	0.0104756	conserved hypothetical protein
XBBk032154	1	0.0104756	hypothetical protein
BBOV_IV000880	1	0.0104756	hypothetical protein
XBBk001155	1	0.0104756	integral membrane protein
XBBk030155	1	0.0104756	hypothetical protein
BBOV_IV010770	1	0.0104756	hypothetical protein
XBBk020157	1	0.0104756	hypothetical protein
XBBk001158	1	0.0104756	hypothetical protein
XBBk005158	1	0.0104756	conserved hypothetical protein
BBOV_III011760	1	0.0104756	conserved hypothetical protein
XBBk020159	1	0.0104756	pb-reticulocyte binding protein
XBBk024159	1	0.0104756	hypothetical protein
BBOV_III006790	1	0.0104756	hypothetical protein
BBOV_II003980	1	0.0104756	hypothetical protein
BBOV_IV004830	1	0.0104756	conserved hypothetical protein
XBBk018161	1	0.0104756	hypothetical protein
XBBk007161	1	0.0104756	hypothetical protein
BBOV_III011010	1	0.0104756	tRNA synthetase class II core domain containing protein
BBOV_II007400	1	0.0104756	conserved hypothetical protein
BBOV_III003780	1	0.0104756	conserved hypothetical protein
BBOV_IV011170	1	0.0104756	dim1 protein-like protein, putative
BBOV_III011050	1	0.0104756	vacuolar ATPase subunit C family protein
BBOV_III006290	1	0.0104756	N2227-like family protein
XBBk019165	1	0.0104756	hypothetical protein
BBOV_II003260	1	0.0104756	prenyltransferase, UbiA family protein
XBBk020166	1	0.0104756	hypothetical protein
XBBk028166	1	0.0104756	hypothetical protein
BBOV_III008180	1	0.0104756	hypothetical protein
BBOV_I002450	1	0.0104756	hypothetical protein
BBOV_II003000	1	0.0104756	glycoprotease family protein
BBOV_IV002290	1	0.0104756	nucleotide-binding protein 1, putative
XBBk028168	1	0.0104756	hypothetical protein
BBOV_II002890	1	0.0104756	p18 protein
BBOV_IV003950	1	0.0104756	conserved hypothetical protein
BBOV_II000190	1	0.0104756	ATPase, AAA family
BBOV_III005180	1	0.0104756	hypothetical protein
BBOV_III005940	1	0.0104756	WD domain, G-beta repeat containing protein
BBOV_IV003590	1	0.0104756	hypothetical protein
BBOV_IV010790	1	0.0104756	membrane protein, putative
XBBk003170	1	0.0104756	hypothetical protein
BBOV_II002000	1	0.0104756	phospholipase D active site motif family protein
BBOV_IV009570	1	0.0104756	zinc finger protein, putative
BBOV_IV001020	1	0.0104756	DNA-directed RNA polymerase, alpha subunit, putative
BBOV_II004220	1	0.0104756	SmORF
XBBk020173	1	0.0104756	hypothetical protein
BBOV_IV002710	1	0.0104756	hypothetical protein
BBOV_II004490	1	0.0104756	conserved hypothetical protein
BBOV_IV001450	1	0.0104756	hypothetical protein
BBOV_III011850	1	0.0104756	hypothetical protein
BBOV_II007740	1	0.0104756	hydrolase, TatD family protein
BBOV_II004500	1	0.0104756	hypothetical protein
BBOV_II005140	1	0.0104756	hypothetical protein
BBOV_IV010370	1	0.0104756	vacuolar sorting protein 28, putative
BBOV_III003170	1	0.0104756	structure specific recognition protein, putative
XBBk012177	1	0.0104756	hypothetical protein
BBOV_II003160	1	0.0104756	40S ribosomal subunit protein S14, putative
BBOV_IV000590	1	0.0104756	conserved hypothetical protein
BBOV_IV009540	1	0.0104756	hypothetical protein
BBOV_I002390	1	0.0104756	conserved hypothetical protein
BBOV_III009370	1	0.0104756	hypothetical protein
XBBk021181	1	0.0104756	hypothetical protein
XBBk023181	1	0.0104756	hypothetical protein
BBOV_III008550	1	0.0104756	hypothetical protein
BBOV_IV010840	1	0.0104756	nucleolar protein Nop56, putative
XBBk030182	1	0.0104756	hypothetical protein BEWA_005210
BBOV_III001720	1	0.0104756	Rab7
BBOV_III004770	1	0.0104756	hypothetical protein
BBOV_II001040	1	0.0104756	membrane protein, putative
BBOV_IV010160	1	0.0104756	conserved hypothetical protein
BBOV_IV000660	1	0.0104756	XBA-binding protein 2, putative
BBOV_I002720	1	0.0104756	PA14 domain containing protein
BBOV_I002170	1	0.0104756	conserved hypothetical protein
BBOV_III011350	1	0.0104756	hypothetical protein
BBOV_III008080	1	0.0104756	hypothetical protein
BBOV_IV001600	1	0.0104756	glucose-6-phosphate dehydrogenase-6-phosphogluconolactonase
XBBk013187	1	0.0104756	hypothetical protein
BBOV_III000530	1	0.0104756	rhomboid family protein
XBBk020187	1	0.0104756	hypothetical protein
XBBk027187	1	0.0104756	hypothetical protein
BBOV_II002930	1	0.0104756	DHHC zinc finger domain containing protein
BBOV_I002770	1	0.0104756	zinc knuckle domain containing protein
BBOV_IV005770	1	0.0104756	deoxyuridine 5'-triphosphate nucleotidohydrolase, putative
XBBk006189	1	0.0104756	cd8+ t cell target antigen tp2
XBBk027191	1	0.0104756	hypothetical protein
BBOV_II004750	1	0.0104756	ribosomal L39 protein
XBBk019192	1	0.0104756	hypothetical protein
BBOV_IV006660	1	0.0104756	hypothetical protein
BBOV_II003330	1	0.0104756	hypothetical protein
XBBk019193	1	0.0104756	hypothetical protein BEWA_018510
XBBk028193	1	0.0104756	hypothetical protein
XBBk032194	1	0.0104756	SmORF
BBOV_III002620	1	0.0104756	ankyrin repeat family protein
BBOV_IV010420	1	0.0104756	ribosomal protein L15, putative
BBOV_IV006810	1	0.0104756	hypothetical protein
BBOV_II005780	1	0.0104756	membrane protein, putative
BBOV_IV003840	1	0.0104756	ATP binding family protein, putative
XBBk016197	1	0.0104756	hypothetical protein
XBBk017199	1	0.0104756	hypothetical protein
XBBk023199	1	0.0104756	hypothetical protein
BBOV_II001080	1	0.0104756	hypothetical protein
XBBk003199	1	0.0104756	proteasome pci domain-containing protein
BBOV_IV007120	1	0.0104756	conserved hypothetical protein
XBBk002200	1	0.0104756	hypothetical protein
BBOV_II001850	1	0.0104756	PCI domain containing 26S proteasome non-ATPase regulatory subunit 6 protein, putative
XBBk010201	1	0.0104756	hypothetical protein
XBBk012201	1	0.0104756	hypothetical protein
BBOV_IV010440	1	0.0104756	cytochrome c oxidase subunit 2, putative
BBOV_I003300	1	0.0104756	membrane protein, putative
BBOV_III006420	1	0.0104756	hypothetical protein
BBOV_III007840	1	0.0104756	dnaJ domain containing protein
XBBk002202	1	0.0104756	hypothetical protein
BBOV_II004440	1	0.0104756	hypothetical protein
BBOV_III002180	1	0.0104756	conserved hypothetical protein
XBBk017204	1	0.0104756	hypothetical protein
BBOV_IV001030	1	0.0104756	hypothetical protein
XBBk010205	1	0.0104756	hypothetical protein
BBOV_II001320	1	0.0104756	hypothetical protein
BBOV_II006530	1	0.0104756	membrane protein, putative
XBBk027205	1	0.0104756	hypothetical protein
BBOV_II007720	1	0.0104756	conserved hypothetical protein
BBOV_II006920	1	0.0104756	citrate synthase
XBBk022206	1	0.0104756	variant erythrocyte surface antigen- beta subunit
XBBk028206	1	0.0104756	proteasome pci domain-containing protein
BBOV_IV009920	1	0.0104756	proteasome 26S regulatory subunit, putative
BBOV_IV008510	1	0.0104756	conserved hypothetical protein
BBOV_III000220	1	0.0104756	protein phosphatase family protein
XBBk019208	1	0.0104756	snf7 family protein
BBOV_IV004040	1	0.0104756	ribosomal protein S11, putative
BBOV_III001030	1	0.0104756	Tim10/DDP family zinc finger containing protein
BBOV_II007640	1	0.0104756	calcium-dependent protein kinase , putative
BBOV_II007200	1	0.0104756	N-ethylmaleimide-sensitive factor, putative
BBOV_IV000890	1	0.0104756	hypothetical protein
BBOV_III006040	1	0.0104756	RNA polymerase Rpb4 family protein
BBOV_III009480	1	0.0104756	hypothetical protein
BBOV_IV004230	1	0.0104756	conserved hypothetical protein
BBOV_II006010	1	0.0104756	conserved unknown domain containing membrane protein
BBOV_IV009310	1	0.0104756	5'-3' exonuclease, putative
BBOV_II003630	1	0.0104756	acetyl-CoA synthetase, putative
XBBk019213	1	0.0104756	hypothetical protein
BBOV_III009860	1	0.0104756	ubiquitin conjugating enzyme E2, putative
BBOV_III011500	1	0.0104756	cytochrome c/c1 heme lyase, putative
BBOV_I000720	1	0.0104756	hypothetical protein
BBOV_IV005060	1	0.0104756	RNA-binding protein, putative
BBOV_III009290	1	0.0104756	RNA recognition motif domain containing protein
BBOV_IV008800	1	0.0104756	hypothetical protein
BBOV_III008600	1	0.0104756	Der1-like family protein
XBBk012218	1	0.0104756	hypothetical protein
BBOV_II007260	1	0.0104756	conserved hypothetical protein
BBOV_IV005200	1	0.0104756	glycerol-3-phosphate-acyltransferase, putative
BBOV_III001040	1	0.0104756	conserved hypothetical protein
BBOV_I003070	1	0.0104756	transcriptional regulator, Sir2 family domain containing protein
BBOV_I001010	1	0.0104756	tRNA modification GTPase TrmE , putative
BBOV_IV002470	1	0.0104756	membrane protein, putative
BBOV_III000890	1	0.0104756	hypothetical protein
BBOV_IV007480	1	0.0104756	membrane protein, putative
BBOV_IV010110	1	0.0104756	clathrin coat adaptor subunit, putative
BBOV_I004310	1	0.0104756	conserved hypothetical protein
BBOV_II006240	1	0.0104756	conserved hypothetical protein
BBOV_IV009710	1	0.0104756	G-patch domain containing protein
BBOV_I001490	1	0.0104756	hypothetical protein
XBBk006222	1	0.0104756	hypothetical protein
BBOV_II004270	1	0.0104756	splicing factor 3b, subunit 3, 130kD, putative
XBBk018223	1	0.0104756	hypothetical protein
XBBk008223	1	0.0104756	SmORF
BBOV_IV001130	1	0.0104756	hypothetical protein
BBOV_III007660	1	0.0104756	hypothetical protein
BBOV_IV008220	1	0.0104756	mitochondrial import inner membrane translocase subunit Tim17, putative
BBOV_II001660	1	0.0104756	hypothetical protein
XBBk010225	1	0.0104756	hypothetical protein
BBOV_III007640	1	0.0104756	membrane protein, putative
BBOV_I001810	1	0.0104756	histone H3, putative
BBOV_IV006020	1	0.0104756	asparagine synthase, putative
BBOV_IV006560	1	0.0104756	cyclin 4
BBOV_IV004350	1	0.0104756	ubiquitin carboxyl-terminal hydrolase, putative
XBBk007227	1	0.0104756	hypothetical protein
BBOV_II007080	1	0.0104756	hypothetical protein
BBOV_IV001340	1	0.0104756	hypothetical protein
BBOV_II001400	1	0.0104756	variant erythrocyte surface antigen-1, alpha subunit
XBBk010231	1	0.0104756	hypothetical protein
BBOV_III010100	1	0.0104756	hypothetical protein
BBOV_I004850	1	0.0104756	hypothetical protein
XBBk016232	1	0.0104756	hypothetical protein
BBOV_III006820	1	0.0104756	hypothetical protein
XBBk028232	1	0.0104756	hypothetical protein
BBOV_II004930	1	0.0104756	26s proteasome aaa-ATPase subunit Rpt3, putative
BBOV_IV011930	1	0.0104756	conserved hypothetical protein
XBBk002233	1	0.0104756	hypothetical protein
BBOV_III009630	1	0.0104756	conserved hypothetical protein
BBOV_IV002400	1	0.0104756	hypothetical protein
BBOV_IV008700	1	0.0104756	membrane protein, putative
BBOV_III007420	1	0.0104756	membrane protein, putative
BBOV_IV006900	1	0.0104756	inosine-5'-monophosphate dehydrogenase, putative
BBOV_III007200	1	0.0104756	conserved hypothetical protein
XBBk024236	1	0.0104756	membrane
BBOV_I000100	1	0.0104756	conserved hypothetical protein
XBBk012237	1	0.0104756	hypothetical protein
XBBk023237	1	0.0104756	signal peptide-containing protein
BBOV_III005850	1	0.0104756	membrane protein, putative
BBOV_III005450	1	0.0104756	oxysterol-binding family protein
XBBk019239	1	0.0104756	membrane
BBOV_IV002940	1	0.0104756	zinc finger protein 207
XBBk010240	1	0.0104756	hypothetical protein
BBOV_III000860	1	0.0104756	conserved hypothetical protein
BBOV_II006190	1	0.0104756	Peptidyl-prolyl cis-trans isomerase 4
BBOV_III001930	1	0.0104756	hypothetical protein
BBOV_III009060	1	0.0104756	WD domain, G-beta repeat containing protein
XBBk019242	1	0.0104756	membrane protein
BBOV_III005330	1	0.0104756	hypothetical protein
BBOV_III002300	1	0.0104756	conserved hypothetical protein
BBOV_II001160	1	0.0104756	lysyl-tRNA synthetase, putative
BBOV_I002590	1	0.0104756	conserved hypothetical protein
BBOV_III002940	1	0.0104756	ribosomal protein S26e, putative
BBOV_II007180	1	0.0104756	Sma protein, putative
BBOV_III007370	1	0.0104756	protein kinase domain containing protein
BBOV_III010570	1	0.0104756	hypothetical protein
BBOV_I001540	1	0.0104756	histone-like transcription factor (CBF/NF-Y) and archaeal histone domain containing protein
BBOV_III003290	1	0.0104756	hypothetical protein
BBOV_II001710	1	0.0104756	hypothetical protein
BBOV_I003700	1	0.0104756	hypothetical protein
BBOV_II005440	1	0.0104756	hypothetical protein
BBOV_IV001670	1	0.0104756	hypothetical protein
BBOV_IV004780	1	0.0104756	dihydrouridine synthase, putative
BBOV_IV004100	1	0.0104756	GTP-binding protein, putative
BBOV_IV009230	1	0.0104756	conserved hypothetical protein
BBOV_II003150	1	0.0104756	RNA pseudouridine synthase A 2, putative
XBBk029249	1	0.0104756	variant erythrocyte surface antigen- beta subunit
BBOV_I004060	1	0.0104756	conserved hypothetical protein
XBBk007249	1	0.0104756	conserved plasmodium protein
XBBk008249	1	0.0104756	hypothetical protein
BBOV_III007080	1	0.0104756	N-acetylglucosaminyl-phosphatidylinositol de-n-acetylase, putative
BBOV_III008220	1	0.0104756	hypothetical protein
BBOV_III010670	1	0.0104756	conserved hypothetical protein
BBOV_IV009510	1	0.0104756	conserved hypothetical protein
BBOV_III004750	1	0.0104756	tetratricopeptide repeat domain containing protein
XBBk007252	1	0.0104756	hypothetical protein
BBOV_II005180	1	0.0104756	u4/u6.u5 tri-snRNP-associated 65 kDa protein, putative
XBBk028253	1	0.0104756	hypothetical protein
BBOV_II002360	1	0.0104756	conserved hypothetical protein
BBOV_IV004320	1	0.0104756	glutaredoxin-like protein, putative
BBOV_I003080	1	0.0104756	hypothetical protein
BBOV_IV000260	1	0.0104756	EF hand domain conatining protein
BBOV_IV006160	1	0.0104756	peptide chain release factor 1, putative
BBOV_I004690	1	0.0104756	cGMP dependent protein kinase
BBOV_IV009550	1	0.0104756	peptidyl-prolyl cis-trans isomerase, putative
BBOV_IV010190	1	0.0104756	ribosomal protein L1, putative
BBOV_IV002590	1	0.0104756	conserved hypothetical protein
BBOV_I003690	1	0.0104756	thioredoxin, putative
BBOV_I004530	1	0.0104756	hypothetical protein
BBOV_II002200	1	0.0104756	hypothetical protein
XBBk012257	1	0.0104756	cytochrome b
BBOV_II006710	1	0.0104756	splicing factor 3a, subunit 2, putative
BBOV_III009580	1	0.0104756	hypothetical protein
BBOV_IV001330	1	0.0104756	U3 small nucleolar ribonucleoprotein protein, putative
BBOV_III010310	1	0.0104756	hypothetical protein
BBOV_II002420	1	0.0104756	seroreactive antigen BMN1-9B
BBOV_I001570	1	0.0104756	hypothetical protein
XBBk010259	1	0.0104756	cytochrome oxidase subunit iii
BBOV_I001950	1	0.0104756	protein kinase domain containing protein
XBBk026259	1	0.0104756	kinesin-like protein
BBOV_II006970	1	0.0104756	WD domain, G-beta repeat containing protein
BBOV_IV007750	1	0.0104756	membrane protein, putative
XBBk031260	1	0.0104756	hypothetical protein
XBBk009260	1	0.0104756	hypothetical protein
BBOV_II005930	1	0.0104756	rhomboid 4
BBOV_II005210	1	0.0104756	hypothetical protein
BBOV_II003880	1	0.0104756	hypothetical protein
BBOV_IV000550	1	0.0104756	conserved hypothetical protein
BBOV_II001360	1	0.0104756	hypothetical protein
BBOV_IV006210	1	0.0104756	conserved hypothetical protein
BBOV_IV002910	1	0.0104756	Ras-related protein Rab-5
BBOV_III006690	1	0.0104756	adaptin N terminal domain containing protein
XBBk013266	1	0.0104756	hypothetical protein
BBOV_IV009820	1	0.0104756	hypothetical protein
BBOV_III008290	1	0.0104756	hypothetical protein
XBBk009268	1	0.0104756	conserved hypothetical protein
BBOV_III003160	1	0.0104756	hypothetical protein
XBBk021269	1	0.0104756	membrane protein, putative
BBOV_IV005450	1	0.0104756	40S ribosomal protein S18, putative
XBBk011270	1	0.0104756	conserved plasmodium protein
XBBk014270	1	0.0104756	hypothetical protein
XBBk018270	1	0.0104756	hypothetical protein
BBOV_IV002540	1	0.0104756	hypothetical protein
BBOV_IV009800	1	0.0104756	ribosomal protein L11, putative
BBOV_IV002080	1	0.0104756	hypothetical protein
XBBk015271	1	0.0104756	signal peptide-containing protein
BBOV_III004680	1	0.0104756	hypothetical protein
BBOV_III007310	1	0.0104756	hypothetical protein
BBOV_III007230	1	0.0104756	acetyltransferase, GNAT family protein
BBOV_IV001960	1	0.0104756	zinc finger protein, putative
BBOV_III008710	1	0.0104756	WD domain, G-beta repeat containing protein
BBOV_II003590	1	0.0104756	mago nashi protein, putative
BBOV_III005470	1	0.0104756	protein kinase domain containing protein
XBBk025275	1	0.0104756	immunodominant interspersed repeat antigen
BBOV_IV008290	1	0.0104756	hypothetical protein
BBOV_IV006650	1	0.0104756	hypothetical protein
BBOV_III008610	1	0.0104756	hypothetical protein
BBOV_IV000560	1	0.0104756	proliferating-cell nucleolar protein, putative
BBOV_III008640	1	0.0104756	hypothetical protein
BBOV_III003140	1	0.0104756	conserved hypothetical protein
BBOV_II001230	1	0.0104756	hypothetical protein
BBOV_II006290	1	0.0104756	hypothetical protein
BBOV_IV008390	1	0.0104756	hypothetical protein
BBOV_II001180	1	0.0104756	hypothetical protein
XBBk008277	1	0.0104756	hypothetical protein
BBOV_III002010	1	0.0104756	hypothetical protein
BBOV_II002780	1	0.0104756	arginyl-tRNA synthetase, putative
BBOV_III006880	1	0.0104756	conserved hypothetical protein
BBOV_I001720	1	0.0104756	conserved hypothetical protein
BBOV_III000840	1	0.0104756	conserved hypothetical protein
BBOV_III004210	1	0.0104756	membrane protein, putative
BBOV_I004340	1	0.0104756	pre-mRNA splicing factor RNA helicase, putative
BBOV_IV009420	1	0.0104756	ribosome biogenesis Brix protein, putative
BBOV_II001550	1	0.0104756	hypothetical protein
BBOV_II004710	1	0.0104756	hypothetical protein
XBBk031280	1	0.0104756	variant erythrocyte surface antigen- beta subunit
XBBk004280	1	0.0104756	hypothetical protein
BBOV_IV001590	1	0.0104756	hypothetical protein
BBOV_III006390	1	0.0104756	ribosomal protein L14p/L23e , putative
XBBk023281	1	0.0104756	hypothetical protein
BBOV_IV001730	1	0.0104756	ubiquitin carboxyl-terminal hydrolase, putative
BBOV_II001370	1	0.0104756	variant erythrocyte surface antigen-1, beta subunit
BBOV_I003900	1	0.0104756	variant erythrocyte surface antigen-1, alpha subunit
XBBk012283	1	0.0104756	hypothetical protein
BBOV_I003240	1	0.0104756	RNA-metabolising metallo-beta-lactamase and metallo-beta-lactamase superfamily domain containing protein
BBOV_I001800	1	0.0104756	hypothetical protein
BBOV_IV005440	1	0.0104756	membrane protein, putative
BBOV_III010040	1	0.0104756	dynamin central region family protein
BBOV_IV009900	1	0.0104756	conserved hypothetical protein
BBOV_IV004850	1	0.0104756	hypothetical protein
BBOV_II001830	1	0.0104756	hypothetical protein
BBOV_II002440	1	0.0104756	hypothetical protein
BBOV_I001500	1	0.0104756	hypothetical protein
BBOV_IV001470	1	0.0104756	conserved hypothetical protein
BBOV_IV005730	1	0.0104756	conserved hypothetical protein
BBOV_III002070	1	0.0104756	conserved hypothetical protein
BBOV_I003950	1	0.0104756	hypothetical protein
XBBk008287	1	0.0104756	hypothetical protein
BBOV_II001810	1	0.0104756	hypothetical protein
BBOV_IV004720	1	0.0104756	MYND finger domain protein, putative
BBOV_III001750	1	0.0104756	hypothetical protein
BBOV_III007330	1	0.0104756	hypothetical protein
BBOV_IV001050	1	0.0104756	ubiquitin-activating enzyme, putative
BBOV_I002240	1	0.0104756	50S ribosomal protein L18, putative
BBOV_IV006080	1	0.0104756	40S ribosomal protein S15, putative
XBBk017291	1	0.0104756	hypothetical protein
BBOV_IV005080	1	0.0104756	conserved hypothetical protein
BBOV_III006680	1	0.0104756	ribosomal protein L7Ae containing protein
XBBk004292	1	0.0104756	hypothetical protein
BBOV_III001460	1	0.0104756	hypothetical protein
BBOV_I003970	1	0.0104756	small GTP-binding and elongation factor Tu GTP binding domain containing protein
BBOV_III006800	1	0.0104756	exonuclease family protein
BBOV_II003120	1	0.0104756	hypothetical protein
BBOV_IV010880	1	0.0104756	heat shock protein 75, putative
BBOV_I004030	1	0.0104756	hypothetical protein
BBOV_III009050	1	0.0104756	hypothetical protein
BBOV_IV001790	1	0.0104756	hypothetical protein
BBOV_I004390	1	0.0104756	arginyl-tRNA synthetase, putative
BBOV_III006600	1	0.0104756	hypothetical protein
BBOV_III009220	1	0.0104756	ATP synthase subunit C domain containing protein
BBOV_I000150	1	0.0104756	conserved hypothetical protein
BBOV_IV005990	1	0.0104756	hypothetical protein
XBBk011299	1	0.0104756	hypothetical protein
BBOV_IV009400	1	0.0104756	adaptin subunit, putative
BBOV_III003790	1	0.0104756	conserved hypothetical protein
BBOV_IV004650	1	0.0104756	karyopherin beta, putative
BBOV_I001910	1	0.0104756	conserved hypothetical protein
XBBk003299	1	0.0104756	hypothetical protein
BBOV_IV005850	1	0.0104756	conserved hypothetical protein
BBOV_I002120	1	0.0104756	conserved hypothetical protein
BBOV_III008150	1	0.0104756	vacuolar ATP synthase catalytic subunit A
BBOV_II006990	1	0.0104756	conserved hypothetical protein
BBOV_IV001270	1	0.0104756	conserved hypothetical protein
BBOV_I003380	1	0.0104756	hypothetical protein
BBOV_III000740	1	0.0104756	hypothetical protein
BBOV_III001990	1	0.0104756	CobW/P47K domain containing protein
BBOV_IV005760	1	0.0104756	small nuclear ribonucleoprotein F, putative
BBOV_IV001540	1	0.0104756	phospholipid/glycerol acyltransferase protein, putative
BBOV_III002500	1	0.0104756	fatty acyl-CoA synthetase family protein
BBOV_II007280	1	0.0104756	hypothetical protein
BBOV_IV008380	1	0.0104756	SNF2 helicase, putative
XBBk019303	1	0.0104756	hypothetical protein
BBOV_III007470	1	0.0104756	conserved hypothetical protein
BBOV_II007380	1	0.0104756	cyclin dependent kinase binding protein, putative
BBOV_II000210	1	0.0104756	conserved hypothetical protein
BBOV_III007770	1	0.0104756	uncharacterized protein family UPF0027 family protein
BBOV_IV010060	1	0.0104756	heat shock protein DNAJ, putative
[truncated: 166 more rows]
